# Supplementary material for: SARS-CoV-2 infection is associated with an increase in new diagnoses of schizophrenia spectrum and psychotic disorder: A study using the US national COVID cohort collaborative (N3C)
Source: PLoS One. 2024 May 30;19(5):e0295891. doi: 10.1371/journal.pone.0295891 (PMC11139284; doi:10.1371/journal.pone.0295891)
Supplement: S1 Appendix — (ZIP) [file pone.0295891.s001.zip]

Archive with 4 entries (4 files):
- S1_Appendix.pdf
- S1_Table.xlsx
- S2_Table.xlsx
- S3_Table.xlsx
