# Supplementary material for: SARS-CoV-2 infection is associated with an increase in new diagnoses of schizophrenia spectrum and psychotic disorder: A study using the US national COVID cohort collaborative (N3C)
Source: PLoS One. 2024 May 30;19(5):e0295891. doi: 10.1371/journal.pone.0295891 (PMC11139284; doi:10.1371/journal.pone.0295891)
Supplement: S1 Appendix — (ZIP) [file pone.0295891.s001.zip › S1_Table.xlsx]

## Sheet: psychiatric_dx_prod
concept_id	concept_name	domain_id	vocabulary_id	concept_class_id	standard_concept	concept_code
436071	Acute exacerbation of chronic catatonic schizophrenia	Condition	SNOMED	Clinical Finding	S	191548004
433734	Acute exacerbation of chronic latent schizophrenia	Condition	SNOMED	Clinical Finding	S	191564007
437243	Acute exacerbation of chronic paranoid schizophrenia	Condition	SNOMED	Clinical Finding	S	191555002
435236	Acute exacerbation of chronic schizoaffective schizophrenia	Condition	SNOMED	Clinical Finding	S	191572009
4100366	Acute exacerbation of chronic schizophrenia	Condition	SNOMED	Clinical Finding	S	191531007
439275	Acute exacerbation of subchronic catatonic schizophrenia	Condition	SNOMED	Clinical Finding	S	191547009
439274	Acute exacerbation of subchronic latent schizophrenia	Condition	SNOMED	Clinical Finding	S	191563001
434901	Acute exacerbation of subchronic paranoid schizophrenia	Condition	SNOMED	Clinical Finding	S	191554003
432865	Acute exacerbation of subchronic schizoaffective schizophrenia	Condition	SNOMED	Clinical Finding	S	191571002
438737	Acute paranoid reaction	Condition	SNOMED	Clinical Finding	S	268624000
4168861	Acute polymorphic psychotic disorder	Condition	SNOMED	Clinical Finding	S	274953007
37016741	Acute polymorphic psychotic disorder co-occurrent with symptoms of schizophrenia	Condition	SNOMED	Clinical Finding	S	712850003
37016719	Acute polymorphic psychotic disorder without symptoms of schizophrenia	Condition	SNOMED	Clinical Finding	S	712824002
35610113	Acute predominantly delusional psychotic disorder	Condition	SNOMED	Clinical Finding	S	1089691000000100
432864	Acute schizophrenic episode	Condition	SNOMED	Clinical Finding	S	268617001
4335169	Acute transient psychotic disorder	Condition	SNOMED	Clinical Finding	S	231489001
40480415	Affective psychosis	Condition	SNOMED	Clinical Finding	S	441704009
43022060	Atypical psychosis	Condition	SNOMED	Clinical Finding	S	473452003
4182683	Brief reactive psychosis	Condition	SNOMED	Clinical Finding	S	5464005
35610094	Cataleptic schizophrenia	Condition	SNOMED	Clinical Finding	S	1089481000000100
433996	Catatonic schizophrenia	Condition	SNOMED	Clinical Finding	S	191542003
436385	Chronic disorganized schizophrenia with acute exacerbation	Condition	SNOMED	Clinical Finding	S	35218008
435218	Chronic residual schizophrenia with acute exacerbations	Condition	SNOMED	Clinical Finding	S	30336007
4246498	Delusional disorder, mixed type	Condition	SNOMED	Clinical Finding	S	60123008
441828	Disorganized schizophrenia	Condition	SNOMED	Clinical Finding	S	35252006
4219539	Late onset schizophrenia	Condition	SNOMED	Clinical Finding	S	416340002
433742	Latent schizophrenia	Condition	SNOMED	Clinical Finding	S	191559008
433450	Paranoid schizophrenia	Condition	SNOMED	Clinical Finding	S	64905009
4182539	Primary degenerative dementia of the Alzheimer type, presenile onset, with delusions	Condition	SNOMED	Clinical Finding	S	54502004
4204688	Primary degenerative dementia of the Alzheimer type, senile onset, with delusions	Condition	SNOMED	Clinical Finding	S	55009008
35622934	Psychosis and severe depression co-occurrent and due to bipolar affective disorder	Condition	SNOMED	Clinical Finding	S	765176007
4332878	Psychosis associated with intensive care	Condition	SNOMED	Clinical Finding	S	231450007
436073	Psychotic disorder	Condition	SNOMED	Clinical Finding	S	69322001
435520	Reactive depressive psychosis	Condition	SNOMED	Clinical Finding	S	191676002
43020483	Reactive depressive psychosis, single episode	Condition	SNOMED	Clinical Finding	S	288751000119101
435237	Reactive psychoses	Condition	SNOMED	Clinical Finding	S	231437006
4286201	Schizoaffective disorder	Condition	SNOMED	Clinical Finding	S	68890003
4244078	Schizoaffective disorder, bipolar type	Condition	SNOMED	Clinical Finding	S	38368003
4224940	Schizoaffective disorder, depressive type	Condition	SNOMED	Clinical Finding	S	84760002
4153292	Schizoaffective disorder, manic type	Condition	SNOMED	Clinical Finding	S	271428004
4152971	Schizoaffective disorder, mixed type	Condition	SNOMED	Clinical Finding	S	270901009
432597	Schizoaffective schizophrenia	Condition	SNOMED	Clinical Finding	S	191567000
440085	Schizoid personality disorder	Condition	SNOMED	Clinical Finding	S	52954000
435783	Schizophrenia	Condition	SNOMED	Clinical Finding	S	58214004
4100365	Schizophrenic disorders	Condition	SNOMED	Clinical Finding	S	191526005
444434	Schizophreniform disorder	Condition	SNOMED	Clinical Finding	S	88975006
4263364	Schizophreniform disorder with good prognostic features	Condition	SNOMED	Clinical Finding	S	36158005
4184004	Schizophreniform disorder without good prognostic features	Condition	SNOMED	Clinical Finding	S	55736003
434010	Schizotypal personality disorder	Condition	SNOMED	Clinical Finding	S	31027006
4159643	Senile dementia with psychosis	Condition	SNOMED	Clinical Finding	S	371026009
4322477	Severe bipolar disorder with psychotic features, mood-congruent	Condition	SNOMED	Clinical Finding	S	70546001
4182998	Severe depressed bipolar I disorder with psychotic features, mood-congruent	Condition	SNOMED	Clinical Finding	S	54761006
438129	Severe manic bipolar I disorder with psychotic features, mood-congruent	Condition	SNOMED	Clinical Finding	S	78640000
4276670	Severe mixed bipolar I disorder with psychotic features, mood-congruent	Condition	SNOMED	Clinical Finding	S	64731001
4239453	Severe mood disorder with psychotic features, mood-congruent	Condition	SNOMED	Clinical Finding	S	58647003
440684	Simple paranoid state	Condition	SNOMED	Clinical Finding	S	191668004
436067	Simple schizophrenia	Condition	SNOMED	Clinical Finding	S	191527001
436384	Subchronic disorganized schizophrenia with acute exacerbations	Condition	SNOMED	Clinical Finding	S	14291003
4008566	Undifferentiated schizophrenia	Condition	SNOMED	Clinical Finding	S	111484002
