# Supplementary material for: SARS-CoV-2 infection is associated with an increase in new diagnoses of schizophrenia spectrum and psychotic disorder: A study using the US national COVID cohort collaborative (N3C)
Source: PLoS One. 2024 May 30;19(5):e0295891. doi: 10.1371/journal.pone.0295891 (PMC11139284; doi:10.1371/journal.pone.0295891)
Supplement: S1 Appendix — (ZIP) [file pone.0295891.s001.zip › S2_Table.xlsx]

## Sheet: code_set_exclusion
concept_id	concept_name	domain_id	vocabulary_id	concept_class_id	standard_concept	concept_code
439785	Moderate mixed bipolar I disorder	Condition	SNOMED	Clinical Finding	S	40926005
35609824	Recurrent reactive depressive episodes, severe, with psychosis	Condition	SNOMED	Clinical Finding	S	1086471000000100
4152280	Major depressive disorder	Condition	SNOMED	Clinical Finding	S	370143000
4322477	Severe bipolar disorder with psychotic features, mood-congruent	Condition	SNOMED	Clinical Finding	S	70546001
432290	Mild bipolar I disorder, single manic episode	Condition	SNOMED	Clinical Finding	S	41552001
439001	Severe mixed bipolar I disorder with psychotic features	Condition	SNOMED	Clinical Finding	S	10981006
4132144	Severe mood disorder with psychotic features	Condition	SNOMED	Clinical Finding	S	26516009
36717092	Moderately severe depression	Condition	SNOMED	Clinical Finding	S	719593009
435237	Reactive psychoses	Condition	SNOMED	Clinical Finding	S	231437006
4152971	Schizoaffective disorder, mixed type	Condition	SNOMED	Clinical Finding	S	270901009
37312578	Rapid cycling bipolar II disorder	Condition	SNOMED	Clinical Finding	S	789061003
436067	Simple schizophrenia	Condition	SNOMED	Clinical Finding	S	191527001
4194222	Moderate bipolar disorder	Condition	SNOMED	Clinical Finding	S	79584002
4100366	Acute exacerbation of chronic schizophrenia	Condition	SNOMED	Clinical Finding	S	191531007
4094507	Severe depressed bipolar I disorder with psychotic features, mood-incongruent	Condition	SNOMED	Clinical Finding	S	26203008
42872413	Severe depressed bipolar I disorder	Condition	SNOMED	Clinical Finding	S	261000119107
4244078	Schizoaffective disorder, bipolar type	Condition	SNOMED	Clinical Finding	S	38368003
4149321	Severe depression	Condition	SNOMED	Clinical Finding	S	310497006
435520	Reactive depressive psychosis	Condition	SNOMED	Clinical Finding	S	191676002
4307111	Moderate major depression	Condition	SNOMED	Clinical Finding	S	832007
439246	Mixed bipolar affective disorder, severe, with psychosis	Condition	SNOMED	Clinical Finding	S	191641004
4289751	Severe mood disorder with psychotic features, mood-incongruent	Condition	SNOMED	Clinical Finding	S	70043001
4195572	Mild major depression, single episode	Condition	SNOMED	Clinical Finding	S	79298009
432866	Bipolar I disorder, single manic episode	Condition	SNOMED	Clinical Finding	S	9340000
4239453	Severe mood disorder with psychotic features, mood-congruent	Condition	SNOMED	Clinical Finding	S	58647003
4270907	Major depressive disorder, single episode with melancholic features	Condition	SNOMED	Clinical Finding	S	63778009
43531624	Severe recurrent major depression	Condition	SNOMED	Clinical Finding	S	281000119103
4287238	Major depressive disorder, single episode with catatonic features	Condition	SNOMED	Clinical Finding	S	69392006
4202389	Posttraumatic stress disorder, delayed onset	Condition	SNOMED	Clinical Finding	S	318784009
4276670	Severe mixed bipolar I disorder with psychotic features, mood-congruent	Condition	SNOMED	Clinical Finding	S	64731001
4338812	Bipolar I disorder, single manic episode with catatonic features	Condition	SNOMED	Clinical Finding	S	87950005
439259	Single major depressive episode, severe, with psychosis	Condition	SNOMED	Clinical Finding	S	191604000
440374	Obsessive-compulsive disorder	Condition	SNOMED	Clinical Finding	S	191736004
434626	Borderline personality disorder	Condition	SNOMED	Clinical Finding	S	20010003
439272	Single manic episode, moderate	Condition	SNOMED	Clinical Finding	S	191584006
440067	Moderate bipolar I disorder, single manic episode	Condition	SNOMED	Clinical Finding	S	28884001
4307956	Bipolar II disorder	Condition	SNOMED	Clinical Finding	S	83225003
4262111	Moderate bipolar II disorder, most recent episode major depressive	Condition	SNOMED	Clinical Finding	S	35846004
4114950	Endogenous depression	Condition	SNOMED	Clinical Finding	S	300706003
37109052	Mild major depressive disorder co-occurrent with anxiety single episode	Condition	SNOMED	Clinical Finding	S	1.6266e+16
37109054	Severe major depressive disorder co-occurrent with anxiety single episode	Condition	SNOMED	Clinical Finding	S	1.6267e+16
4299785	Severe major depression, single episode, with psychotic features, mood-congruent	Condition	SNOMED	Clinical Finding	S	77911002
4280361	Moderate depressed bipolar I disorder	Condition	SNOMED	Clinical Finding	S	66631006
4224940	Schizoaffective disorder, depressive type	Condition	SNOMED	Clinical Finding	S	84760002
4182998	Severe depressed bipolar I disorder with psychotic features, mood-congruent	Condition	SNOMED	Clinical Finding	S	54761006
42872412	Severe mixed bipolar I disorder	Condition	SNOMED	Clinical Finding	S	271000119101
4282096	Major depression, single episode	Condition	SNOMED	Clinical Finding	S	36923009
35624748	Bipolar I disorder, most recent episode depression	Condition	SNOMED	Clinical Finding	S	767636002
4144519	Bipolar II disorder, most recent episode major depressive with melancholic features	Condition	SNOMED	Clinical Finding	S	34315001
435218	Chronic residual schizophrenia with acute exacerbations	Condition	SNOMED	Clinical Finding	S	30336007
4181807	Major depressive disorder, single episode with atypical features	Condition	SNOMED	Clinical Finding	S	42925002
42872722	Severe major depression	Condition	SNOMED	Clinical Finding	S	450714000
444434	Schizophreniform disorder	Condition	SNOMED	Clinical Finding	S	88975006
4154391	Major depression, melancholic type	Condition	SNOMED	Clinical Finding	S	320751009
43020451	Severe manic bipolar I disorder	Condition	SNOMED	Clinical Finding	S	23741000119105
4144233	Severe major depression with psychotic features, mood-congruent	Condition	SNOMED	Clinical Finding	S	33736005
36714999	Minimal major depression single episode	Condition	SNOMED	Clinical Finding	S	720454007
441834	Bipolar affective disorder, currently manic, mild	Condition	SNOMED	Clinical Finding	S	191620005
4336957	Mild major depression	Condition	SNOMED	Clinical Finding	S	87512008
439248	Mixed bipolar affective disorder, moderate	Condition	SNOMED	Clinical Finding	S	191639000
4131027	Severe bipolar disorder with psychotic features, mood-incongruent	Condition	SNOMED	Clinical Finding	S	26530004
4102603	Severe manic bipolar I disorder with psychotic features	Condition	SNOMED	Clinical Finding	S	28663008
4335170	Manic stupor	Condition	SNOMED	Clinical Finding	S	231495000
44805545	Single manic episode, severe	Condition	SNOMED	Clinical Finding	S	764641000000104
4030102	Severe bipolar I disorder, single manic episode with psychotic features, mood-congruent	Condition	SNOMED	Clinical Finding	S	13581000
4030856	Severe bipolar I disorder, single manic episode without psychotic features	Condition	SNOMED	Clinical Finding	S	14495005
4102966	Acute stupor state due to acute stress reaction	Condition	SNOMED	Clinical Finding	S	192039002
35610113	Acute predominantly delusional psychotic disorder	Condition	SNOMED	Clinical Finding	S	1089691000000100
37016719	Acute polymorphic psychotic disorder without symptoms of schizophrenia	Condition	SNOMED	Clinical Finding	S	712824002
440383	Depressive disorder	Condition	SNOMED	Clinical Finding	S	35489007
4219539	Late onset schizophrenia	Condition	SNOMED	Clinical Finding	S	416340002
4327337	Severe major depression without psychotic features	Condition	SNOMED	Clinical Finding	S	75084000
443797	Severe manic bipolar I disorder without psychotic features	Condition	SNOMED	Clinical Finding	S	162004
4200385	Severe bipolar disorder without psychotic features	Condition	SNOMED	Clinical Finding	S	53049002
439262	Single manic episode, severe, with psychosis	Condition	SNOMED	Clinical Finding	S	191586008
35622934	Psychosis and severe depression co-occurrent and due to bipolar affective disorder	Condition	SNOMED	Clinical Finding	S	765176007
436071	Acute exacerbation of chronic catatonic schizophrenia	Condition	SNOMED	Clinical Finding	S	191548004
436676	Posttraumatic stress disorder	Condition	SNOMED	Clinical Finding	S	47505003
4151170	Moderate depression	Condition	SNOMED	Clinical Finding	S	310496002
432876	Bipolar I disorder	Condition	SNOMED	Clinical Finding	S	371596008
439273	Single manic episode, mild	Condition	SNOMED	Clinical Finding	S	191583000
44805540	Mixed bipolar affective disorder, severe	Condition	SNOMED	Clinical Finding	S	764591000000108
4067409	Severe major depression, single episode, with psychotic features, mood-incongruent	Condition	SNOMED	Clinical Finding	S	20250007
4215917	Mild manic bipolar I disorder	Condition	SNOMED	Clinical Finding	S	71984005
4333679	Endogenous depression first episode	Condition	SNOMED	Clinical Finding	S	231499006
4102965	Acute fugue state due to acute stress reaction	Condition	SNOMED	Clinical Finding	S	192038005
36717389	Moderately severe major depression single episode	Condition	SNOMED	Clinical Finding	S	720453001
4335169	Acute transient psychotic disorder	Condition	SNOMED	Clinical Finding	S	231489001
35610110	Mania with mood-congruent psychotic features	Condition	SNOMED	Clinical Finding	S	1089661000000100
441828	Disorganized schizophrenia	Condition	SNOMED	Clinical Finding	S	35252006
4220617	Severe bipolar I disorder, single manic episode with psychotic features	Condition	SNOMED	Clinical Finding	S	41832009
37111697	Major depression with psychotic features	Condition	SNOMED	Clinical Finding	S	726772006
4049623	Moderate major depression, single episode	Condition	SNOMED	Clinical Finding	S	15639000
4077577	Moderate recurrent major depression	Condition	SNOMED	Clinical Finding	S	18818009
4250023	Severe major depression with psychotic features	Condition	SNOMED	Clinical Finding	S	73867007
4246498	Delusional disorder, mixed type	Condition	SNOMED	Clinical Finding	S	60123008
4243822	Severe major depression with psychotic features, mood-incongruent	Condition	SNOMED	Clinical Finding	S	60099002
4153292	Schizoaffective disorder, manic type	Condition	SNOMED	Clinical Finding	S	271428004
4312736	Severe bipolar I disorder, single manic episode with psychotic features, mood-incongruent	Condition	SNOMED	Clinical Finding	S	86058007
4008566	Undifferentiated schizophrenia	Condition	SNOMED	Clinical Finding	S	111484002
439256	Bipolar affective disorder, currently manic, severe, with psychosis	Condition	SNOMED	Clinical Finding	S	191623007
4184004	Schizophreniform disorder without good prognostic features	Condition	SNOMED	Clinical Finding	S	55736003
439250	Mixed bipolar affective disorder	Condition	SNOMED	Clinical Finding	S	191636007
43022060	Atypical psychosis	Condition	SNOMED	Clinical Finding	S	473452003
436386	Severe depressed bipolar I disorder with psychotic features	Condition	SNOMED	Clinical Finding	S	59617007
438129	Severe manic bipolar I disorder with psychotic features, mood-congruent	Condition	SNOMED	Clinical Finding	S	78640000
443237	Manic disorder, single episode	Condition	SNOMED	Clinical Finding	S	268619003
4154283	Severe bipolar I disorder	Condition	SNOMED	Clinical Finding	S	371599001
433996	Catatonic schizophrenia	Condition	SNOMED	Clinical Finding	S	191542003
434010	Schizotypal personality disorder	Condition	SNOMED	Clinical Finding	S	31027006
44805542	Recurrent major depressive episodes, severe	Condition	SNOMED	Clinical Finding	S	764611000000100
4287544	Manic bipolar I disorder	Condition	SNOMED	Clinical Finding	S	68569003
433734	Acute exacerbation of chronic latent schizophrenia	Condition	SNOMED	Clinical Finding	S	191564007
4100365	Schizophrenic disorders	Condition	SNOMED	Clinical Finding	S	191526005
435783	Schizophrenia	Condition	SNOMED	Clinical Finding	S	58214004
439254	Bipolar affective disorder, current episode depression	Condition	SNOMED	Clinical Finding	S	191627008
42872411	Severe major depression, single episode	Condition	SNOMED	Clinical Finding	S	251000119105
4102973	Postviral depression	Condition	SNOMED	Clinical Finding	S	192079006
4286201	Schizoaffective disorder	Condition	SNOMED	Clinical Finding	S	68890003
436384	Subchronic disorganized schizophrenia with acute exacerbations	Condition	SNOMED	Clinical Finding	S	14291003
4330846	Bipolar II disorder, most recent episode major depressive with catatonic features	Condition	SNOMED	Clinical Finding	S	22407005
437528	Bipolar affective disorder, currently depressed, moderate	Condition	SNOMED	Clinical Finding	S	191630001
436665	Bipolar disorder	Condition	SNOMED	Clinical Finding	S	13746004
35610094	Cataleptic schizophrenia	Condition	SNOMED	Clinical Finding	S	1089481000000100
4195158	Severe bipolar disorder with psychotic features	Condition	SNOMED	Clinical Finding	S	4441000
440083	Acute stress disorder	Condition	SNOMED	Clinical Finding	S	67195008
439249	Mixed bipolar affective disorder, mild	Condition	SNOMED	Clinical Finding	S	191638008
433742	Latent schizophrenia	Condition	SNOMED	Clinical Finding	S	191559008
4197222	Stuporous depression	Condition	SNOMED	Clinical Finding	S	79842004
4161200	Severe bipolar II disorder	Condition	SNOMED	Clinical Finding	S	371604007
440078	Bipolar affective disorder, current episode manic	Condition	SNOMED	Clinical Finding	S	191618007
4333678	Hypomania	Condition	SNOMED	Clinical Finding	S	231496004
441534	Severe major depression, single episode, without psychotic features	Condition	SNOMED	Clinical Finding	S	76441001
4263364	Schizophreniform disorder with good prognostic features	Condition	SNOMED	Clinical Finding	S	36158005
433992	Bipolar affective disorder, currently manic, moderate	Condition	SNOMED	Clinical Finding	S	191621009
4155798	Severe bipolar disorder	Condition	SNOMED	Clinical Finding	S	371600003
4332878	Psychosis associated with intensive care	Condition	SNOMED	Clinical Finding	S	231450007
441836	Depressed bipolar I disorder	Condition	SNOMED	Clinical Finding	S	49468007
4182539	Primary degenerative dementia of the Alzheimer type, presenile onset, with delusions	Condition	SNOMED	Clinical Finding	S	54502004
435226	Bipolar affective disorder, current episode mixed	Condition	SNOMED	Clinical Finding	S	192362008
432864	Acute schizophrenic episode	Condition	SNOMED	Clinical Finding	S	268617001
4168861	Acute polymorphic psychotic disorder	Condition	SNOMED	Clinical Finding	S	274953007
43021847	Rapid cycling bipolar I disorder	Condition	SNOMED	Clinical Finding	S	133091000119105
437243	Acute exacerbation of chronic paranoid schizophrenia	Condition	SNOMED	Clinical Finding	S	191555002
37110495	Depressive symptoms due to primary psychotic disorder	Condition	SNOMED	Clinical Finding	S	724757005
439274	Acute exacerbation of subchronic latent schizophrenia	Condition	SNOMED	Clinical Finding	S	191563001
35624743	Bipolar disorder, most recent episode depression	Condition	SNOMED	Clinical Finding	S	767631007
440085	Schizoid personality disorder	Condition	SNOMED	Clinical Finding	S	52954000
43021849	Mood disorder of manic type	Condition	SNOMED	Clinical Finding	S	21071000119101
4307804	Moderate manic bipolar I disorder	Condition	SNOMED	Clinical Finding	S	82998009
4217940	Severe bipolar II disorder, most recent episode major depressive without psychotic features	Condition	SNOMED	Clinical Finding	S	81319007
36714389	Moderately severe major depression	Condition	SNOMED	Clinical Finding	S	719592004
44805543	Recurrent manic episodes, severe	Condition	SNOMED	Clinical Finding	S	764621000000106
35624747	Bipolar I disorder, most recent episode manic	Condition	SNOMED	Clinical Finding	S	767635003
4073401	Bipolar I disorder, most recent episode manic with catatonic features	Condition	SNOMED	Clinical Finding	S	17782008
40480415	Affective psychosis	Condition	SNOMED	Clinical Finding	S	441704009
4154805	Involutional depression	Condition	SNOMED	Clinical Finding	S	321717001
437522	Severe mood disorder without psychotic features	Condition	SNOMED	Clinical Finding	S	88939009
4141603	Severe manic bipolar I disorder with psychotic features, mood-incongruent	Condition	SNOMED	Clinical Finding	S	33380008
435236	Acute exacerbation of chronic schizoaffective schizophrenia	Condition	SNOMED	Clinical Finding	S	191572009
440079	Mild mixed bipolar I disorder	Condition	SNOMED	Clinical Finding	S	43769008
436385	Chronic disorganized schizophrenia with acute exacerbation	Condition	SNOMED	Clinical Finding	S	35218008
4031928	Severe mixed bipolar I disorder with psychotic features, mood-incongruent	Condition	SNOMED	Clinical Finding	S	10875004
439253	Bipolar affective disorder, currently depressed, mild	Condition	SNOMED	Clinical Finding	S	191629006
440684	Simple paranoid state	Condition	SNOMED	Clinical Finding	S	191668004
437250	Mild depressed bipolar I disorder	Condition	SNOMED	Clinical Finding	S	74686005
35610112	Mania with psychotic features	Condition	SNOMED	Clinical Finding	S	1089681000000100
4028027	Mild bipolar disorder	Condition	SNOMED	Clinical Finding	S	13313007
438406	Severe major depression, single episode, with psychotic features	Condition	SNOMED	Clinical Finding	S	430852001
4182683	Brief reactive psychosis	Condition	SNOMED	Clinical Finding	S	5464005
439275	Acute exacerbation of subchronic catatonic schizophrenia	Condition	SNOMED	Clinical Finding	S	191547009
438737	Acute paranoid reaction	Condition	SNOMED	Clinical Finding	S	268624000
4333677	Mania	Condition	SNOMED	Clinical Finding	S	231494001
35610111	Mania with mood-incongruent psychotic features	Condition	SNOMED	Clinical Finding	S	1089671000000100
443906	Mixed bipolar I disorder	Condition	SNOMED	Clinical Finding	S	16506000
438727	Atypical depressive disorder	Condition	SNOMED	Clinical Finding	S	191659001
4159643	Senile dementia with psychosis	Condition	SNOMED	Clinical Finding	S	371026009
37109053	Moderate major depressive disorder co-occurrent with anxiety single episode	Condition	SNOMED	Clinical Finding	S	1.62668e+16
4304140	Recurrent major depressive disorder with atypical features	Condition	SNOMED	Clinical Finding	S	38694004
4332994	Post-schizophrenic depression	Condition	SNOMED	Clinical Finding	S	231485007
4150985	Bipolar I disorder, most recent episode hypomanic	Condition	SNOMED	Clinical Finding	S	31446002
4282316	Recurrent major depression	Condition	SNOMED	Clinical Finding	S	66344007
4147991	Severe bipolar II disorder, most recent episode major depressive with psychotic features	Condition	SNOMED	Clinical Finding	S	30520009
36715000	Minimal major depression	Condition	SNOMED	Clinical Finding	S	720455008
433450	Paranoid schizophrenia	Condition	SNOMED	Clinical Finding	S	64905009
37395653	Psychogenic fugue co-occurrent and due to stress reaction	Condition	SNOMED	Clinical Finding	S	7031000119100
432865	Acute exacerbation of subchronic schizoaffective schizophrenia	Condition	SNOMED	Clinical Finding	S	191571002
434901	Acute exacerbation of subchronic paranoid schizophrenia	Condition	SNOMED	Clinical Finding	S	191554003
436073	Psychotic disorder	Condition	SNOMED	Clinical Finding	S	69322001
4204688	Primary degenerative dementia of the Alzheimer type, senile onset, with delusions	Condition	SNOMED	Clinical Finding	S	55009008
4071442	Bipolar I disorder, most recent episode depressed with catatonic features	Condition	SNOMED	Clinical Finding	S	21900002
35624744	Bipolar disorder, most recent episode manic	Condition	SNOMED	Clinical Finding	S	767632000
440980	Atypical manic disorder	Condition	SNOMED	Clinical Finding	S	191658009
43020483	Reactive depressive psychosis, single episode	Condition	SNOMED	Clinical Finding	S	288751000119101
4308866	Agitated depression	Condition	SNOMED	Clinical Finding	S	83458005
442570	Severe depressed bipolar I disorder without psychotic features	Condition	SNOMED	Clinical Finding	S	61403008
37016741	Acute polymorphic psychotic disorder co-occurrent with symptoms of schizophrenia	Condition	SNOMED	Clinical Finding	S	712850003
432597	Schizoaffective schizophrenia	Condition	SNOMED	Clinical Finding	S	191567000
4172156	Bipolar II disorder, most recent episode hypomanic	Condition	SNOMED	Clinical Finding	S	48937005
35624745	Bipolar affective disorder, most recent episode mixed	Condition	SNOMED	Clinical Finding	S	767633005
432883	Recurrent major depressive episodes, moderate	Condition	SNOMED	Clinical Finding	S	191611001
433991	Recurrent major depression in remission	Condition	SNOMED	Clinical Finding	S	68019004
4141454	Recurrent major depression in partial remission	Condition	SNOMED	Clinical Finding	S	33135002
438998	Recurrent major depressive episodes, mild	Condition	SNOMED	Clinical Finding	S	191610000
4228802	Mild recurrent major depression	Condition	SNOMED	Clinical Finding	S	40379007
4263748	Recurrent major depression in full remission	Condition	SNOMED	Clinical Finding	S	46244001
435220	Severe recurrent major depression without psychotic features	Condition	SNOMED	Clinical Finding	S	36474008
434911	Recurrent major depressive episodes, severe, with psychosis	Condition	SNOMED	Clinical Finding	S	191613003
4323418	Major depression single episode, in partial remission	Condition	SNOMED	Clinical Finding	S	70747007
4025677	Single episode of major depression in full remission	Condition	SNOMED	Clinical Finding	S	19527009
