# Supplementary material for: SARS-CoV-2 infection is associated with an increase in new diagnoses of schizophrenia spectrum and psychotic disorder: A study using the US national COVID cohort collaborative (N3C)
Source: PLoS One. 2024 May 30;19(5):e0295891. doi: 10.1371/journal.pone.0295891 (PMC11139284; doi:10.1371/journal.pone.0295891)
Supplement: S1 Appendix — (ZIP) [file pone.0295891.s001.zip › S3_Table.xlsx]

## Sheet: matching_covariates
match_group	concept_id	concept_name	domain_id	vocabulary_id	concept_class_id	standard_concept	concept_code
psychiatric_rx	713109	amoxapine	Drug	RxNorm	Ingredient	S	722
psychiatric_rx	40236477	methylphenidate hydrochloride 40 MG [Ritalin]	Drug	RxNorm	Branded Drug Comp	S	1091196
psychiatric_rx	40162734	amitriptyline hydrochloride 50 MG [Endep]	Drug	RxNorm	Branded Drug Comp	S	856848
psychiatric_rx	37496769	Sprinkle duloxetine 60 MG Delayed Release Oral Capsule [Drizalma]	Drug	RxNorm	Branded Drug	S	2200183
psychiatric_rx	40037341	fluphenazine Oral Solution [Permitil]	Drug	RxNorm	Branded Drug Form	S	364898
psychiatric_rx	19105578	triflupromazine 70 MG Rectal Suppository	Drug	RxNorm	Clinical Drug	S	421596
psychiatric_rx	40221875	24 HR bupropion hydrochloride 300 MG Extended Release Oral Tablet [Budeprion]	Drug	RxNorm	Quant Branded Drug	S	993559
psychiatric_rx	19020028	nitrazepam 10 MG	Drug	RxNorm	Clinical Drug Comp	S	337484
psychiatric_rx	37003047	citicoline Oral Capsule	Drug	RxNorm	Clinical Drug Form	S	2399634
psychiatric_rx	40163064	clomipramine hydrochloride 25 MG Oral Capsule [Anafranil]	Drug	RxNorm	Branded Drug	S	857299
psychiatric_rx	19117358	amobarbital 30 MG [Amytal]	Drug	RxNorm	Branded Drug Comp	S	565598
psychiatric_rx	40173827	chlordiazepoxide hydrochloride 5 MG Oral Tablet	Drug	RxNorm	Clinical Drug	S	905521
psychiatric_rx	40235275	24 HR methylphenidate hydrochloride 27 MG Extended Release Oral Tablet [Concerta]	Drug	RxNorm	Quant Branded Drug	S	1091172
psychiatric_rx	40157835	milnacipran Oral Capsule	Drug	RxNorm	Clinical Drug Form	S	833107
psychiatric_rx	733530	rivastigmine 3 MG Oral Capsule	Drug	RxNorm	Clinical Drug	S	312835
psychiatric_rx	19134041	imipramine hydrochloride 50 MG Delayed Release Oral Tablet	Drug	RxNorm	Clinical Drug	S	835580
psychiatric_rx	40166654	fluphenazine hydrochloride 2.5 MG [Prolixin]	Drug	RxNorm	Branded Drug Comp	S	865126
psychiatric_rx	19124360	aripiprazole 15 MG Disintegrating Oral Tablet	Drug	RxNorm	Clinical Drug	S	643022
psychiatric_rx	42707436	caffeine 10 MG/ML / dihydroergocryptine mesylate 1 MG/ML Oral Solution	Drug	RxNorm	Clinical Drug	S	1233903
psychiatric_rx	790294	clorazepate dipotassium 22.5 MG	Drug	RxNorm	Clinical Drug Comp	S	542858
psychiatric_rx	46233817	paliperidone palmitate 312 MG/ML Prefilled Syringe	Drug	RxNorm	Clinical Drug	S	1650969
psychiatric_rx	40087985	trimipramine Oral Capsule [Surmontil]	Drug	RxNorm	Branded Drug Form	S	366266
psychiatric_rx	40030429	chlorpromazine Oral Tablet [Thorazine]	Drug	RxNorm	Branded Drug Form	S	368715
psychiatric_rx	1366670	20/80 Release 24 HR methylphenidate hydrochloride 70 MG Extended Release Oral Capsule [Adhansia]	Drug	RxNorm	Branded Drug	S	2119579
psychiatric_rx	963799	Sensor aripiprazole 15 MG Oral Tablet	Drug	RxNorm	Clinical Drug	S	1998454
psychiatric_rx	752208	prochlorperazine 10 MG Extended Release Oral Capsule	Drug	RxNorm	Clinical Drug	S	314168
psychiatric_rx	40100732	venlafaxine Oral Tablet	Drug	RxNorm	Clinical Drug Form	S	374285
psychiatric_rx	40179689	chlorpromazine hydrochloride 30 MG	Drug	RxNorm	Clinical Drug Comp	S	991327
psychiatric_rx	19105534	chloral hydrate 50 MG Rectal Suppository	Drug	RxNorm	Clinical Drug	S	421390
psychiatric_rx	40035932	diazepam Rectal Gel	Drug	RxNorm	Clinical Drug Form	S	378003
psychiatric_rx	19082515	perphenazine 4 MG	Drug	RxNorm	Clinical Drug Comp	S	317460
psychiatric_rx	19039254	bromperidol 10 MG/ML Oral Solution	Drug	RxNorm	Clinical Drug	S	252345
psychiatric_rx	730879	pentobarbital sodium 3.64 MG/ML Oral Solution	Drug	RxNorm	Clinical Drug	S	756322
psychiatric_rx	40025755	clomipramine Oral Capsule	Drug	RxNorm	Clinical Drug Form	S	371572
psychiatric_rx	19103416	toloxatone 200 MG Oral Capsule	Drug	RxNorm	Clinical Drug	S	410437
psychiatric_rx	19004661	trifluoperazine 15 MG Extended Release Oral Capsule	Drug	RxNorm	Clinical Drug	S	104764
psychiatric_rx	703251	24 HR paliperidone 3 MG Extended Release Oral Tablet [Invega]	Drug	RxNorm	Quant Branded Drug	S	686441
psychiatric_rx	19062908	quazepam 15 MG [Doral]	Drug	RxNorm	Branded Drug Comp	S	568622
psychiatric_rx	19034985	oxazepam 10 MG Oral Capsule [Serax]	Drug	RxNorm	Branded Drug	S	207244
psychiatric_rx	1366610	esketamine	Drug	RxNorm	Ingredient	S	2119365
psychiatric_rx	40071707	oxazepam Oral Tablet	Drug	RxNorm	Clinical Drug Form	S	373174
psychiatric_rx	19125023	5-hydroxytryptophan 50 MG / vitamin B6 1 MG Disintegrating Oral Tablet	Drug	RxNorm	Clinical Drug	S	664855
psychiatric_rx	35604585	paroxetine hydrochloride 40 MG	Drug	RxNorm	Clinical Drug Comp	S	1738510
psychiatric_rx	19021688	meprobamate 400 MG [Equanil]	Drug	RxNorm	Branded Drug Comp	S	565966
psychiatric_rx	40223469	citicoline Oral Tablet	Drug	RxNorm	Clinical Drug Form	S	997604
psychiatric_rx	40173834	chlordiazepoxide hydrochloride 50 MG/ML Injectable Solution [Librium]	Drug	RxNorm	Branded Drug	S	905527
psychiatric_rx	749727	ethchlorvynol	Drug	RxNorm	Ingredient	S	4118
psychiatric_rx	44814602	tasimelteon 20 MG Oral Capsule	Drug	RxNorm	Clinical Drug	S	1490473
psychiatric_rx	1135187	caffeine 300 MG	Drug	RxNorm	Clinical Drug Comp	S	332715
psychiatric_rx	725173	mirtazapine 30 MG Oral Tablet [Remeron]	Drug	RxNorm	Branded Drug	S	211323
psychiatric_rx	35606629	amphetamine 2.5 MG/ML Extended Release Suspension	Drug	RxNorm	Clinical Drug	S	1720593
psychiatric_rx	19076360	diazepam 2 MG Oral Capsule	Drug	RxNorm	Clinical Drug	S	309841
psychiatric_rx	40239277	nortriptyline 25 MG Oral Capsule [Aventyl]	Drug	RxNorm	Branded Drug	S	1100384
psychiatric_rx	40163502	zolpidem tartrate 5 MG [Ambien]	Drug	RxNorm	Branded Drug Comp	S	854877
psychiatric_rx	19128625	diazepam 0.4 MG/ML Oral Solution [Dialar]	Drug	RxNorm	Branded Drug	S	755328
psychiatric_rx	40039460	ethchlorvynol Oral Capsule	Drug	RxNorm	Clinical Drug Form	S	372099
psychiatric_rx	19058360	melatonin 3 MG Extended Release Oral Tablet	Drug	RxNorm	Clinical Drug	S	242026
psychiatric_rx	778295	imipramine hydrochloride 25 MG	Drug	RxNorm	Clinical Drug Comp	S	835563
psychiatric_rx	40064211	midazolam Oral Tablet	Drug	RxNorm	Clinical Drug Form	S	372922
psychiatric_rx	1135188	caffeine 250 MG/ML	Drug	RxNorm	Clinical Drug Comp	S	332716
psychiatric_rx	43531825	dextroamphetamine sulfate 10 MG [Zenzedi]	Drug	RxNorm	Branded Drug Comp	S	1425333
psychiatric_rx	40086771	triflupromazine Oral Suspension	Drug	RxNorm	Clinical Drug Form	S	435380
psychiatric_rx	19128585	prochlorperazine 1 MG/ML Oral Solution [Stemetil]	Drug	RxNorm	Branded Drug	S	755237
psychiatric_rx	40137340	paliperidone Extended Release Oral Tablet	Drug	RxNorm	Clinical Drug Form	S	672566
psychiatric_rx	43532950	lurasidone hydrochloride 60 MG Oral Tablet [Latuda]	Drug	RxNorm	Branded Drug	S	1431237
psychiatric_rx	19038579	temazepam 30 MG Oral Capsule [Restoril]	Drug	RxNorm	Branded Drug	S	208465
psychiatric_rx	19123010	caffeine 33.3 MG	Drug	RxNorm	Clinical Drug Comp	S	605251
psychiatric_rx	19081391	haloperidol 0.5 MG	Drug	RxNorm	Clinical Drug Comp	S	316024
psychiatric_rx	40167449	buspirone hydrochloride 7.5 MG [Vanspar]	Drug	RxNorm	Branded Drug Comp	S	866112
psychiatric_rx	715295	duloxetine 20 MG Delayed Release Oral Capsule [Cymbalta]	Drug	RxNorm	Branded Drug	S	596928
psychiatric_rx	19010203	diazepam 2 MG/ML Enema [Diazepam RecTube]	Drug	RxNorm	Branded Drug	S	108406
psychiatric_rx	40221134	50/50 Release 24 HR methylphenidate hydrochloride 10 MG Extended Release Oral Capsule	Drug	RxNorm	Clinical Drug	S	1806195
psychiatric_rx	19117339	diazepam 2 MG [Evacalm]	Drug	RxNorm	Branded Drug Comp	S	565578
psychiatric_rx	44784828	hydroxyzine pamoate 5 MG/ML [Vistaril]	Drug	RxNorm	Branded Drug Comp	S	1484087
psychiatric_rx	703122	mesoridazine 25 MG Oral Tablet	Drug	RxNorm	Clinical Drug	S	311553
psychiatric_rx	19130605	tryptophan 1.7 MG/ML	Drug	RxNorm	Clinical Drug Comp	S	800162
psychiatric_rx	19106387	scopolamine 5 MG Oral Tablet	Drug	RxNorm	Clinical Drug	S	428413
psychiatric_rx	19125353	1.3 ML aripiprazole 7.5 MG/ML Injection [Abilify]	Drug	RxNorm	Quant Branded Drug	S	672540
psychiatric_rx	19103129	fluoxetine 40 MG/ML Oral Solution	Drug	RxNorm	Clinical Drug	S	406413
psychiatric_rx	42629537	melatonin 5 MG Chewable Tablet	Drug	RxNorm	Clinical Drug	S	1790666
psychiatric_rx	19095465	vinpocetine 10 MG	Drug	RxNorm	Clinical Drug Comp	S	335841
psychiatric_rx	19048305	iloperidone 12 MG Oral Tablet	Drug	RxNorm	Clinical Drug	S	848732
psychiatric_rx	19103810	24 HR venlafaxine 100 MG Extended Release Oral Capsule	Drug	RxNorm	Quant Clinical Drug	S	411805
psychiatric_rx	40163635	lisdexamfetamine dimesylate 20 MG Oral Capsule [Vyvanse]	Drug	RxNorm	Branded Drug	S	854832
psychiatric_rx	19047974	methotrimeprazine 20 MG/ML [Levoprome]	Drug	RxNorm	Branded Drug Comp	S	847464
psychiatric_rx	35604581	paroxetine hydrochloride 30 MG Oral Tablet	Drug	RxNorm	Clinical Drug	S	1738503
psychiatric_rx	19130448	fluoxetine 10 MG [Selfemra]	Drug	RxNorm	Branded Drug Comp	S	799024
psychiatric_rx	40163495	zolpidem tartrate 12.5 MG	Drug	RxNorm	Clinical Drug Comp	S	854879
psychiatric_rx	19019530	perphenazine 4 MG Oral Tablet	Drug	RxNorm	Clinical Drug	S	198077
psychiatric_rx	702259	amphetamine 5 MG Extended Release Oral Tablet [Dyanavel]	Drug	RxNorm	Branded Drug	S	2585477
psychiatric_rx	19108410	ethchlorvynol 100 MG Oral Capsule	Drug	RxNorm	Clinical Drug	S	435477
psychiatric_rx	19103539	milnacipran hydrochloride 25 MG Oral Capsule	Drug	RxNorm	Clinical Drug	S	410840
psychiatric_rx	781182	ramelteon	Drug	RxNorm	Ingredient	S	596205
psychiatric_rx	40094093	buzepide metiodide / haloperidol Oral Tablet	Drug	RxNorm	Clinical Drug Form	S	438068
psychiatric_rx	19056467	fluspirilene 10 MG/ML Injectable Suspension	Drug	RxNorm	Clinical Drug	S	245969
psychiatric_rx	19073157	amobarbital sodium 500 MG Injection	Drug	RxNorm	Clinical Drug	S	308170
psychiatric_rx	43013064	clobazam 2.5 MG/ML	Drug	RxNorm	Clinical Drug Comp	S	1366189
psychiatric_rx	963804	Sensor aripiprazole 20 MG Oral Tablet [Abilify]	Drug	RxNorm	Branded Drug	S	1998459
psychiatric_rx	40056716	minaprine Oral Tablet	Drug	RxNorm	Clinical Drug Form	S	446553
psychiatric_rx	40049035	imipramine Injectable Solution	Drug	RxNorm	Clinical Drug Form	S	372466
psychiatric_rx	37003250	secobarbital sodium 100 MG	Drug	RxNorm	Clinical Drug Comp	S	2464338
psychiatric_rx	19121600	tryptophan 500 MG [Aminomine]	Drug	RxNorm	Branded Drug Comp	S	580313
psychiatric_rx	40179672	chlorpromazine hydrochloride 200 MG	Drug	RxNorm	Clinical Drug Comp	S	991187
psychiatric_rx	700525	thiothixene 5 MG/ML	Drug	RxNorm	Clinical Drug Comp	S	328735
psychiatric_rx	40092883	bromperidol Oral Tablet	Drug	RxNorm	Clinical Drug Form	S	371131
psychiatric_rx	19109961	flunitrazepam 1 MG/ML	Drug	RxNorm	Clinical Drug Comp	S	439704
psychiatric_rx	40224887	doxepin 100 MG Oral Capsule [Sinequan]	Drug	RxNorm	Branded Drug	S	1000062
psychiatric_rx	19024238	diazepam 10 MG Oral Tablet [Alupram]	Drug	RxNorm	Branded Drug	S	200933
psychiatric_rx	40171339	{5 (atomoxetine 18 MG Oral Capsule [Strattera]) / 5 (atomoxetine 25 MG Oral Capsule [Strattera]) / 5 (atomoxetine 40 MG Oral Capsule [Strattera]) / 15 (atomoxetine 60 MG Oral Capsule [Strattera]) } Pack [Strattera 18/25/40/60 Kit]	Drug	RxNorm	Branded Pack	S	895021
psychiatric_rx	19115044	prothipendyl	Drug	RxNorm	Ingredient	S	55244
psychiatric_rx	40239276	nortriptyline 2 MG/ML [Aventyl]	Drug	RxNorm	Branded Drug Comp	S	1100364
psychiatric_rx	19095276	pemoline 18.8 MG	Drug	RxNorm	Clinical Drug Comp	S	343120
psychiatric_rx	723265	diazepam 3 MG	Drug	RxNorm	Clinical Drug Comp	S	439926
psychiatric_rx	42801024	molindone hydrochloride 100 MG Oral Tablet [Moban]	Drug	RxNorm	Branded Drug	S	1298892
psychiatric_rx	766815	quetiapine 25 MG Oral Tablet [Seroquel]	Drug	RxNorm	Branded Drug	S	153638
psychiatric_rx	19029977	amoxapine 25 MG Oral Tablet [Asendin]	Drug	RxNorm	Branded Drug	S	205706
psychiatric_rx	705796	trimipramine 25 MG Oral Capsule	Drug	RxNorm	Clinical Drug	S	313498
psychiatric_rx	1301235	melatonin 0.5 MG	Drug	RxNorm	Clinical Drug Comp	S	332185
psychiatric_rx	19110214	haloperidol 20 MG/ML	Drug	RxNorm	Clinical Drug Comp	S	440390
psychiatric_rx	792000	lorazepam 2 MG/ML Oral Solution	Drug	RxNorm	Clinical Drug	S	311376
psychiatric_rx	40221327	diazepam 5 MG/ML Auto-Injector	Drug	RxNorm	Clinical Drug	S	1807453
psychiatric_rx	40174705	fluoxetine hydrochloride 32 MG	Drug	RxNorm	Clinical Drug Comp	S	902717
psychiatric_rx	19039263	brotizolam 0.25 MG Oral Tablet	Drug	RxNorm	Clinical Drug	S	246591
psychiatric_rx	40227902	chlorpromazine hydrochloride 5 MG/ML [Dozine]	Drug	RxNorm	Branded Drug Comp	S	1036901
psychiatric_rx	40163638	lisdexamfetamine dimesylate 30 MG Oral Capsule	Drug	RxNorm	Clinical Drug	S	854834
psychiatric_rx	19052682	meclofenoxate	Drug	RxNorm	Ingredient	S	2228
psychiatric_rx	766529	haloperidol	Drug	RxNorm	Ingredient	S	5093
psychiatric_rx	19129045	promazine 10 MG/ML Oral Solution	Drug	RxNorm	Clinical Drug	S	756155
psychiatric_rx	40222071	bupropion hydrochloride 150 MG [Buproban]	Drug	RxNorm	Branded Drug Comp	S	993523
psychiatric_rx	35603059	olanzapine 210 MG	Drug	RxNorm	Clinical Drug Comp	S	1718933
psychiatric_rx	40166775	diazepam Enema [Diazepam RecTube]	Drug	RxNorm	Branded Drug Form	S	875831
psychiatric_rx	40066233	molindone Oral Solution	Drug	RxNorm	Clinical Drug Form	S	372948
psychiatric_rx	19118905	nortriptyline 2 MG/ML [Pamelor]	Drug	RxNorm	Branded Drug Comp	S	570075
psychiatric_rx	19120789	rivastigmine 2 MG/ML [Exelon]	Drug	RxNorm	Branded Drug Comp	S	575067
psychiatric_rx	736055	risperidone 4 MG Oral Tablet	Drug	RxNorm	Clinical Drug	S	314211
psychiatric_rx	40240392	acepromazine maleate 10 MG Oral Tablet	Drug	RxNorm	Clinical Drug	S	1116448
psychiatric_rx	40008921	amitriptyline Extended Release Oral Capsule [Elavil]	Drug	RxNorm	Branded Drug Form	S	379811
psychiatric_rx	40056270	idebenone / nimodipine Oral Tablet	Drug	RxNorm	Clinical Drug Form	S	446745
psychiatric_rx	36026907	viloxazine 200 MG Extended Release Oral Capsule	Drug	RxNorm	Clinical Drug	S	2536759
psychiatric_rx	40222709	hydroxyzine hydrochloride 50 MG/ML [Vistacot]	Drug	RxNorm	Branded Drug Comp	S	995296
psychiatric_rx	19004588	periciazine 2.5 MG Oral Tablet	Drug	RxNorm	Clinical Drug	S	104744
psychiatric_rx	19092119	amphetamine 3.75 MG	Drug	RxNorm	Clinical Drug Comp	S	336047
psychiatric_rx	19115916	diazepam 4 MG/ML [Stesolid]	Drug	RxNorm	Branded Drug Comp	S	563715
psychiatric_rx	40222856	memantine hydrochloride 21 MG [Namenda]	Drug	RxNorm	Branded Drug Comp	S	996604
psychiatric_rx	19134842	quetiapine 400 MG Extended Release Oral Tablet	Drug	RxNorm	Clinical Drug	S	845034
psychiatric_rx	19060677	methotrimeprazine 40 MG/ML Oral Solution	Drug	RxNorm	Clinical Drug	S	247058
psychiatric_rx	40003528	acetaminophen / caffeine / codeine / meprobamate Oral Capsule	Drug	RxNorm	Clinical Drug Form	S	378128
psychiatric_rx	710722	modafinil 200 MG Oral Tablet [Provigil]	Drug	RxNorm	Branded Drug	S	213471
psychiatric_rx	40134065	meprobamate / pentaerythritol Oral Tablet	Drug	RxNorm	Clinical Drug Form	S	631995
psychiatric_rx	19109503	deanol 20 MG/ML	Drug	RxNorm	Clinical Drug Comp	S	438905
psychiatric_rx	40236486	methylphenidate hydrochloride 50 MG	Drug	RxNorm	Clinical Drug Comp	S	1091201
psychiatric_rx	19055224	flunitrazepam	Drug	RxNorm	Ingredient	S	4460
psychiatric_rx	19080229	milnacipran hydrochloride 100 MG	Drug	RxNorm	Clinical Drug Comp	S	833133
psychiatric_rx	19048334	iloperidone 6 MG Oral Tablet	Drug	RxNorm	Clinical Drug	S	848744
psychiatric_rx	43525360	acepromazine maleate 25 MG [PROMACE]	Drug	RxNorm	Branded Drug Comp	S	1370958
psychiatric_rx	766563	haloperidol 10 MG/ML Injectable Solution	Drug	RxNorm	Clinical Drug	S	199953
psychiatric_rx	36249995	pentobarbital sodium 120 MG	Drug	RxNorm	Clinical Drug Comp	S	1797279
psychiatric_rx	19134861	venlafaxine 37.5 MG Extended Release Oral Capsule [Effexor]	Drug	RxNorm	Branded Drug	S	845053
psychiatric_rx	792295	loxapine 25 MG Oral Capsule	Drug	RxNorm	Clinical Drug	S	311385
psychiatric_rx	19117327	dichloralphenazone 650 MG [Welldorm]	Drug	RxNorm	Branded Drug Comp	S	565566
psychiatric_rx	19036246	prochlorperazine 10 MG Oral Tablet [Compazine]	Drug	RxNorm	Branded Drug	S	207685
psychiatric_rx	35605056	24 HR amphetamine 6.3 MG Extended Release Oral Tablet [Adzenys]	Drug	RxNorm	Quant Branded Drug	S	1739833
psychiatric_rx	778299	imipramine hydrochloride 50 MG Oral Tablet	Drug	RxNorm	Clinical Drug	S	835568
psychiatric_rx	19122291	caffeine 130 MG Oral Tablet	Drug	RxNorm	Clinical Drug	S	602228
psychiatric_rx	19097816	aripiprazole 20 MG	Drug	RxNorm	Clinical Drug Comp	S	350670
psychiatric_rx	19113374	dextroamphetamine saccharate 1.25 MG	Drug	RxNorm	Clinical Drug Comp	S	540476
psychiatric_rx	19004587	oxypertine 40 MG Oral Tablet	Drug	RxNorm	Clinical Drug	S	104743
psychiatric_rx	46275305	brexpiprazole 0.25 MG [Rexulti]	Drug	RxNorm	Branded Drug Comp	S	1658321
psychiatric_rx	19030353	bromazepam	Drug	RxNorm	Ingredient	S	1749
psychiatric_rx	1135466	caffeine citrate 20 MG/ML	Drug	RxNorm	Clinical Drug Comp	S	849927
psychiatric_rx	19110751	melitracen	Drug	RxNorm	Ingredient	S	446248
psychiatric_rx	40236468	methylphenidate hydrochloride 36 MG	Drug	RxNorm	Clinical Drug Comp	S	1091184
psychiatric_rx	19115953	iprindole 15 MG [Prondol]	Drug	RxNorm	Branded Drug Comp	S	563765
psychiatric_rx	40222687	hydroxyzine pamoate 50 MG Oral Capsule [Vistaril]	Drug	RxNorm	Branded Drug	S	995280
psychiatric_rx	40049038	imipramine Oral Capsule	Drug	RxNorm	Clinical Drug Form	S	370680
psychiatric_rx	19117366	chlorprothixene 15 MG [Taractan]	Drug	RxNorm	Branded Drug Comp	S	565607
psychiatric_rx	19086088	diazepam 5 MG/ML [Zetran]	Drug	RxNorm	Branded Drug Comp	S	568298
psychiatric_rx	19079743	thioridazine 10 MG/ML Oral Suspension	Drug	RxNorm	Clinical Drug	S	313355
psychiatric_rx	19076359	diazepam 15 MG Extended Release Oral Capsule	Drug	RxNorm	Clinical Drug	S	309840
psychiatric_rx	46233818	paliperidone palmitate 312 MG/ML Prefilled Syringe [Invega]	Drug	RxNorm	Branded Drug	S	1650970
psychiatric_rx	40018015	caffeine Extended Release Oral Capsule	Drug	RxNorm	Clinical Drug Form	S	371180
psychiatric_rx	790126	Evening Dosing 24 HR methylphenidate hydrochloride 40 MG Extended Release Oral Capsule	Drug	RxNorm	Clinical Drug	S	2168868
psychiatric_rx	19006746	methyprylon 200 MG	Drug	RxNorm	Clinical Drug Comp	S	316293
psychiatric_rx	40079587	scopolamine Oral Capsule	Drug	RxNorm	Clinical Drug Form	S	373829
psychiatric_rx	19127012	armodafinil 250 MG	Drug	RxNorm	Clinical Drug Comp	S	724860
psychiatric_rx	780142	methylphenidate hydrochloride 45 MG Extended Release Oral Tablet [Relexxii]	Drug	RxNorm	Branded Drug	S	2605944
psychiatric_rx	19077157	ethchlorvynol 500 MG Extended Release Oral Capsule	Drug	RxNorm	Clinical Drug	S	310223
psychiatric_rx	748032	estazolam 2 MG Oral Tablet	Drug	RxNorm	Clinical Drug	S	197654
psychiatric_rx	779462	doxepin 150 MG [Sinequan]	Drug	RxNorm	Branded Drug Comp	S	2599257
psychiatric_rx	19045865	milnacipran hydrochloride 50 MG [Savella]	Drug	RxNorm	Branded Drug Comp	S	833145
psychiatric_rx	19084530	promazine 2 MG/ML	Drug	RxNorm	Clinical Drug Comp	S	330168
psychiatric_rx	790315	clorazepate dipotassium 5 MG Oral Capsule	Drug	RxNorm	Clinical Drug	S	618737
psychiatric_rx	19106270	bromazepam 1.5 MG / clebopride 0.5 MG / simethicone 200 MG Oral Tablet	Drug	RxNorm	Clinical Drug	S	427710
psychiatric_rx	19039889	butriptyline 50 MG	Drug	RxNorm	Clinical Drug Comp	S	333626
psychiatric_rx	44814605	tasimelteon Oral Capsule	Drug	RxNorm	Clinical Drug Form	S	1490472
psychiatric_rx	19086481	scopolamine 0.5 MG	Drug	RxNorm	Clinical Drug Comp	S	330858
psychiatric_rx	19111600	prazepam 40 MG	Drug	RxNorm	Clinical Drug Comp	S	451064
psychiatric_rx	40031995	dothiepin Oral Solution	Drug	RxNorm	Clinical Drug Form	S	439936
psychiatric_rx	801397	halazepam 20 MG Oral Tablet	Drug	RxNorm	Clinical Drug	S	197747
psychiatric_rx	40149417	melatonin / theanine Oral Tablet	Drug	RxNorm	Clinical Drug Form	S	792121
psychiatric_rx	19131214	tryptophan 0.46 MG/ML	Drug	RxNorm	Clinical Drug Comp	S	801411
psychiatric_rx	42799527	diphenhydramine hydrochloride 25 MG / methaqualone 250 MG Oral Capsule	Drug	RxNorm	Clinical Drug	S	1293972
psychiatric_rx	40066577	methylphenidate Oral Solution	Drug	RxNorm	Clinical Drug Form	S	476368
psychiatric_rx	700294	20 ML thiopental 20 MG/ML Prefilled Syringe	Drug	RxNorm	Quant Clinical Drug	S	727931
psychiatric_rx	19019113	lorazepam 1 MG Oral Tablet	Drug	RxNorm	Clinical Drug	S	197901
psychiatric_rx	1537087	aducanumab	Drug	RxNorm	Ingredient	S	2557217
psychiatric_rx	40165284	sertraline 20 MG/ML [Zoloft]	Drug	RxNorm	Branded Drug Comp	S	861065
psychiatric_rx	19107104	doxepin 10 MG Oral Tablet	Drug	RxNorm	Clinical Drug	S	430460
psychiatric_rx	40238414	nefazodone hydrochloride 100 MG	Drug	RxNorm	Clinical Drug Comp	S	1098648
psychiatric_rx	40165624	galantamine hydrobromide 24 MG	Drug	RxNorm	Clinical Drug Comp	S	860706
psychiatric_rx	705822	trimipramine 12.5 MG	Drug	RxNorm	Clinical Drug Comp	S	335794
psychiatric_rx	42800989	maprotiline hydrochloride 50 MG Oral Tablet [Ludiomil]	Drug	RxNorm	Branded Drug	S	1298863
psychiatric_rx	40165628	galantamine hydrobromide 4 MG/ML	Drug	RxNorm	Clinical Drug Comp	S	860900
psychiatric_rx	19004897	pemoline 20 MG Oral Tablet	Drug	RxNorm	Clinical Drug	S	104855
psychiatric_rx	700501	thiothixene 1 MG	Drug	RxNorm	Clinical Drug Comp	S	328731
psychiatric_rx	40066977	nortriptyline Oral Capsule [Pamelor]	Drug	RxNorm	Branded Drug Form	S	366678
psychiatric_rx	766930	24 HR quetiapine 400 MG Extended Release Oral Tablet [Seroquel]	Drug	RxNorm	Quant Branded Drug	S	721797
psychiatric_rx	40224260	caffeine 50 MG / magnesium salicylate 162.5 MG Oral Tablet	Drug	RxNorm	Clinical Drug	S	1001437
psychiatric_rx	40165634	galantamine hydrobromide 8 MG Extended Release Oral Capsule [Razadyne]	Drug	RxNorm	Branded Drug	S	860719
psychiatric_rx	712858	amobarbital 60 MG	Drug	RxNorm	Clinical Drug Comp	S	332365
psychiatric_rx	785874	olanzapine 10 MG Injection	Drug	RxNorm	Clinical Drug	S	485968
psychiatric_rx	19114696	midazolam 1 MG/ML [Midazolan]	Drug	RxNorm	Branded Drug Comp	S	545224
psychiatric_rx	40128563	caffeine Delayed Release Oral Tablet [Lucidex]	Drug	RxNorm	Branded Drug Form	S	602775
psychiatric_rx	19128753	chloral hydrate 40 MG/ML Oral Solution	Drug	RxNorm	Clinical Drug	S	755620
psychiatric_rx	40031998	dothiepin Oral Tablet [Prepadine]	Drug	RxNorm	Branded Drug Form	S	385695
psychiatric_rx	19092141	amphetamine 1.87 MG	Drug	RxNorm	Clinical Drug Comp	S	336049
psychiatric_rx	19135760	imipramine hydrochloride 75 MG Extended Release Oral Capsule	Drug	RxNorm	Clinical Drug	S	849898
psychiatric_rx	19080675	clozapine 600 MG Oral Tablet	Drug	RxNorm	Clinical Drug	S	315047
psychiatric_rx	40080294	risperidone Oral Solution	Drug	RxNorm	Clinical Drug Form	S	373790
psychiatric_rx	19105755	midazolam 2 MG/ML Oral Solution	Drug	RxNorm	Clinical Drug	S	422410
psychiatric_rx	40163062	clomipramine hydrochloride 25 MG	Drug	RxNorm	Clinical Drug Comp	S	857295
psychiatric_rx	712642	ziprasidone 80 MG Oral Capsule	Drug	RxNorm	Clinical Drug	S	313778
psychiatric_rx	40221361	diazepam 5 MG/ML [Diastat]	Drug	RxNorm	Branded Drug Comp	S	1807532
psychiatric_rx	40172187	dexmethylphenidate hydrochloride 5 MG	Drug	RxNorm	Clinical Drug Comp	S	899510
psychiatric_rx	19057198	pentobarbital sodium 50 MG/ML Injectable Solution	Drug	RxNorm	Clinical Drug	S	238090
psychiatric_rx	19109453	clozapine 25 MG/ML	Drug	RxNorm	Clinical Drug Comp	S	438813
psychiatric_rx	40149335	desvenlafaxine Extended Release Oral Tablet [Pristiq]	Drug	RxNorm	Branded Drug Form	S	790266
psychiatric_rx	40163653	lisdexamfetamine dimesylate 70 MG	Drug	RxNorm	Clinical Drug Comp	S	854841
psychiatric_rx	19038292	thiopental 25 MG/ML Injectable Solution [Pentothal]	Drug	RxNorm	Branded Drug	S	208355
psychiatric_rx	40018017	caffeine Extended Release Oral Tablet [Caffedrine]	Drug	RxNorm	Branded Drug Form	S	370015
psychiatric_rx	19044573	tacrine 20 MG [Cognex]	Drug	RxNorm	Branded Drug Comp	S	569152
psychiatric_rx	43013066	clobazam 2.5 MG/ML Oral Suspension [Onfi]	Drug	RxNorm	Branded Drug	S	1366196
psychiatric_rx	40049033	imipramine Delayed Release Oral Tablet	Drug	RxNorm	Clinical Drug Form	S	375848
psychiatric_rx	19001274	imipramine hydrochloride 12.5 MG/ML [Tofranil]	Drug	RxNorm	Branded Drug Comp	S	835583
psychiatric_rx	19074465	caffeine 100 MG Oral Tablet	Drug	RxNorm	Clinical Drug	S	308853
psychiatric_rx	790127	Evening Dosing 24 HR methylphenidate hydrochloride 40 MG Extended Release Oral Capsule [Jornay]	Drug	RxNorm	Branded Drug	S	2168869
psychiatric_rx	19077655	glutethimide 250 MG Oral Tablet	Drug	RxNorm	Clinical Drug	S	310530
psychiatric_rx	37496765	duloxetine 40 MG [Drizalma]	Drug	RxNorm	Branded Drug Comp	S	2200179
psychiatric_rx	19092031	dextroamphetamine 2.5 MG	Drug	RxNorm	Clinical Drug Comp	S	336009
psychiatric_rx	19101728	amisulpride 400 MG Oral Tablet	Drug	RxNorm	Clinical Drug	S	389135
psychiatric_rx	742188	atomoxetine 25 MG Oral Capsule	Drug	RxNorm	Clinical Drug	S	349593
psychiatric_rx	40239151	donepezil hydrochloride 23 MG Oral Tablet	Drug	RxNorm	Clinical Drug	S	1100184
psychiatric_rx	40174706	fluoxetine hydrochloride 32 MG Chewable Tablet	Drug	RxNorm	Clinical Drug	S	902718
psychiatric_rx	40075924	pyrithioxin Delayed Release Oral Tablet	Drug	RxNorm	Clinical Drug Form	S	451327
psychiatric_rx	19061224	pentobarbital 25 MG Rectal Suppository	Drug	RxNorm	Clinical Drug	S	248205
psychiatric_rx	40071708	oxazepam Oral Tablet [Oxanid]	Drug	RxNorm	Branded Drug Form	S	386216
psychiatric_rx	19016440	benperidol	Drug	RxNorm	Ingredient	S	1373
psychiatric_rx	40237433	desipramine hydrochloride 25 MG Oral Tablet [Norpramin]	Drug	RxNorm	Branded Drug	S	1099302
psychiatric_rx	19000975	dextroamphetamine 7.5 MG Extended Release Oral Capsule [Durophet]	Drug	RxNorm	Branded Drug	S	102566
psychiatric_rx	40165598	fluphenazine decanoate 25 MG/ML	Drug	RxNorm	Clinical Drug Comp	S	859823
psychiatric_rx	19120506	rivastigmine 4.5 MG [Exelon]	Drug	RxNorm	Branded Drug Comp	S	574014
psychiatric_rx	40066978	nortriptyline Oral Solution	Drug	RxNorm	Clinical Drug Form	S	373125
psychiatric_rx	19025605	temazepam 20 MG Oral Capsule [Temazepam Gelthix]	Drug	RxNorm	Branded Drug	S	201606
psychiatric_rx	19083129	thioridazine 25 MG	Drug	RxNorm	Clinical Drug Comp	S	328706
psychiatric_rx	749730	ethchlorvynol 750 MG Oral Capsule	Drug	RxNorm	Clinical Drug	S	197678
psychiatric_rx	714845	amphetamine aspartate 2.5 MG	Drug	RxNorm	Clinical Drug Comp	S	541888
psychiatric_rx	778352	imipramine pamoate 125 MG	Drug	RxNorm	Clinical Drug Comp	S	835588
psychiatric_rx	19124133	risperidone 3 MG Disintegrating Oral Tablet [Risperdal]	Drug	RxNorm	Branded Drug	S	630890
psychiatric_rx	19015936	olanzapine 5 MG [Zyprexa]	Drug	RxNorm	Branded Drug Comp	S	565153
psychiatric_rx	40168437	dextroamphetamine sulfate 10 MG Extended Release Oral Capsule [Dexedrine]	Drug	RxNorm	Branded Drug	S	884528
psychiatric_rx	40167444	buspirone hydrochloride 5 MG Oral Tablet [Buspar]	Drug	RxNorm	Branded Drug	S	866096
psychiatric_rx	1537435	dexmethylphenidate 7.8 MG / serdexmethylphenidate 39.2 MG Oral Capsule [Azstarys]	Drug	RxNorm	Branded Drug	S	2562204
psychiatric_rx	19006188	tryptophan 200 MG Oral Tablet	Drug	RxNorm	Clinical Drug	S	244156
psychiatric_rx	44814218	caffeine 200 MG Oral Tablet [Drowz-Away]	Drug	RxNorm	Branded Drug	S	1490465
psychiatric_rx	19106778	oxiracetam 800 MG Oral Tablet	Drug	RxNorm	Clinical Drug	S	429575
psychiatric_rx	1146239	clomipramine hydrochloride 40 MG Oral Tablet [Caniquell]	Drug	RxNorm	Branded Drug	S	2375715
psychiatric_rx	40074996	prochlorperazine Rectal Suppository	Drug	RxNorm	Clinical Drug Form	S	373608
psychiatric_rx	40179662	chlorpromazine hydrochloride 150 MG Extended Release Oral Capsule	Drug	RxNorm	Clinical Drug	S	991071
psychiatric_rx	19133152	fluoxetine hydrochloride 64 MG Chewable Tablet	Drug	RxNorm	Clinical Drug	S	826103
psychiatric_rx	40058989	lithium citrate Oral Solution	Drug	RxNorm	Clinical Drug Form	S	372619
psychiatric_rx	40100733	venlafaxine Oral Tablet [Effexor]	Drug	RxNorm	Branded Drug Form	S	369178
psychiatric_rx	40236478	methylphenidate hydrochloride 5 MG	Drug	RxNorm	Clinical Drug Comp	S	1091321
psychiatric_rx	752235	prochlorperazine 5 MG	Drug	RxNorm	Clinical Drug Comp	S	317476
psychiatric_rx	40070919	paraldehyde Oral Solution	Drug	RxNorm	Clinical Drug Form	S	238093
psychiatric_rx	19101843	pentobarbital sodium 50 MG/ML Oral Solution	Drug	RxNorm	Clinical Drug	S	392262
psychiatric_rx	779460	doxepin 100 MG [Adapin]	Drug	RxNorm	Branded Drug Comp	S	2599253
psychiatric_rx	35605040	amphetamine 15.7 MG Extended Release Oral Tablet [Adzenys]	Drug	RxNorm	Branded Drug	S	1739817
psychiatric_rx	40172192	dexmethylphenidate hydrochloride 5 MG Oral Tablet [Focalin]	Drug	RxNorm	Branded Drug	S	899519
psychiatric_rx	40222642	hydroxyzine hydrochloride 10 MG [Rezine]	Drug	RxNorm	Branded Drug Comp	S	995223
psychiatric_rx	19110215	haloperidol 4 MG	Drug	RxNorm	Clinical Drug Comp	S	440391
psychiatric_rx	19112204	tofisopam 50 MG	Drug	RxNorm	Clinical Drug Comp	S	452205
psychiatric_rx	40165466	armodafinil 100 MG [Nuvigil]	Drug	RxNorm	Branded Drug Comp	S	861957
psychiatric_rx	19101634	amisulpride 100 MG/ML Oral Solution	Drug	RxNorm	Clinical Drug	S	388080
psychiatric_rx	1592944	3-Bead 24 HR amphetamine aspartate 9.375 MG / amphetamine sulfate 9.375 MG / dextroamphetamine saccharate 9.375 MG / dextroamphetamine sulfate 9.375 MG Extended Release Oral Capsule	Drug	RxNorm	Clinical Drug	S	1927637
psychiatric_rx	40000565	lithium carbonate Oral Tablet [Lithotabs]	Drug	RxNorm	Branded Drug Form	S	368077
psychiatric_rx	19084792	thiopental 20 MG/ML	Drug	RxNorm	Clinical Drug Comp	S	330267
psychiatric_rx	40174728	fluvoxamine maleate 150 MG	Drug	RxNorm	Clinical Drug Comp	S	903878
psychiatric_rx	40243919	fluoxetine 60 MG Oral Tablet	Drug	RxNorm	Clinical Drug	S	1190110
psychiatric_rx	19028039	estrogens, conjugated (USP) 0.45 MG / meprobamate 400 MG Oral Tablet	Drug	RxNorm	Clinical Drug	S	204726
psychiatric_rx	19060012	pemoline 37.5 MG [Cylert]	Drug	RxNorm	Branded Drug Comp	S	568133
hypothyroidism	3019170	Thyrotropin [Units/volume] in Serum or Plasma by Detection limit <= 0.005 mIU/L	Measurement	LOINC	Lab Test	S	11580-8
hypothyroidism	3008598	Thyroxine (T4) free [Mass/volume] in Serum or Plasma	Measurement	LOINC	Lab Test	S	3024-7
hypothyroidism	3021717	Triiodothyronine resin uptake (T3RU) in Serum or Plasma	Measurement	LOINC	Lab Test	S	3050-2
hypothyroidism	3000551	Thyroxine (T4) free index in Serum or Plasma by calculation	Measurement	LOINC	Lab Test	S	32215-6
hypothyroidism	3016991	Thyroxine (T4) [Mass/volume] in Serum or Plasma	Measurement	LOINC	Lab Test	S	3026-2
hypothyroidism	3009201	Thyrotropin [Units/volume] in Serum or Plasma	Measurement	LOINC	Lab Test	S	3016-3
hypothyroidism	3001019	Free T4 and TSH panel - Serum or Plasma	Measurement	LOINC	Lab Test	S	24348-5
hypothyroidism	36717199	Obesity, colitis, hypothyroidism, cardiac hypertrophy, developmental delay syndrome	Condition	SNOMED	Clinical Finding	S	722051004
hypothyroidism	4289921	Hypothyroidism due to iodide excess	Condition	SNOMED	Clinical Finding	S	70225006
hypothyroidism	4132435	Central hypothyroidism	Condition	SNOMED	Clinical Finding	S	26692000
hypothyroidism	4291925	Hypothalamic hypothyroidism	Condition	SNOMED	Clinical Finding	S	37429009
hypothyroidism	36713742	Congenital hypothyroidism due to absence of thyroid gland	Condition	SNOMED	Clinical Finding	S	718690009
hypothyroidism	4030049	Post-infectious hypothyroidism	Condition	SNOMED	Clinical Finding	S	237528002
hypothyroidism	37208050	Hypothyroidism caused by amiodarone	Condition	SNOMED	Clinical Finding	S	369091000119106
hypothyroidism	36716765	Congenital hypothyroidism due to iodine deficiency	Condition	SNOMED	Clinical Finding	S	722939004
hypothyroidism	4220368	Secondary hypothyroidism	Condition	SNOMED	Clinical Finding	S	82598004
hypothyroidism	37397535	Hypothyroidism due to mutation in transcription factor of pituitary development	Condition	SNOMED	Clinical Finding	S	718194004
hypothyroidism	37397258	Congenital hypothyroidism due to transplacental passage of maternal thyroid stimulating hormone binding inhibitory antibody	Condition	SNOMED	Clinical Finding	S	717333002
hypothyroidism	4008579	Hypothalamic syndrome	Condition	SNOMED	Clinical Finding	S	111568001
hypothyroidism	4104540	Transient hypothyroidism	Condition	SNOMED	Clinical Finding	S	2917005
hypothyroidism	37399723	Idiopathic congenital hypothyroidism	Condition	SNOMED	Clinical Finding	S	717334008
hypothyroidism	4172443	Hypothyroidism due to food stuff	Condition	SNOMED	Clinical Finding	S	49830003
hypothyroidism	37110922	Congenital central hypothyroidism due to thyrotropin-releasing hormone receptor deficiency	Condition	SNOMED	Clinical Finding	S	725462002
hypothyroidism	4130017	Congenital hypothyroidism without goiter	Condition	SNOMED	Clinical Finding	S	237515009
hypothyroidism	36675175	X-linked central congenital hypothyroidism with late-onset testicular enlargement	Condition	SNOMED	Clinical Finding	S	771510006
hypothyroidism	36674793	Genetic transient congenital hypothyroidism	Condition	SNOMED	Clinical Finding	S	770631009
hypothyroidism	4034815	Autoimmune hypothyroidism	Condition	SNOMED	Clinical Finding	S	237519003
hypothyroidism	4183422	Subclinical hypothyroidism	Condition	SNOMED	Clinical Finding	S	54823002
hypothyroidism	4034824	Hypothyroidism due to iodide organification defect	Condition	SNOMED	Clinical Finding	S	237556007
hypothyroidism	36716764	Congenital central hypothyroidism	Condition	SNOMED	Clinical Finding	S	722938007
hypothyroidism	36717595	Acquired central hypothyroidism	Condition	SNOMED	Clinical Finding	S	722940002
hypothyroidism	4095914	Hypothyroidism resulting from resorcinol	Condition	SNOMED	Clinical Finding	S	190284002
hypothyroidism	4030047	Hypothyroidism due to TSH receptor blocking antibody	Condition	SNOMED	Clinical Finding	S	237521008
hypothyroidism	4231548	Hypothyroidism following radioiodine therapy	Condition	SNOMED	Clinical Finding	S	40539002
hypothyroidism	37016342	Hypothyroidism caused by drug	Condition	SNOMED	Clinical Finding	S	367631000119105
hypothyroidism	37204507	Congenital hypothyroidism due to maternal intake of antithyroid drug	Condition	SNOMED	Clinical Finding	S	783177006
hypothyroidism	4130027	Subclinical iodine deficiency hypothyroidism	Condition	SNOMED	Clinical Finding	S	237567008
hypothyroidism	4009783	Hyperthermia-hyperphagia-hypothyroidism syndrome	Condition	SNOMED	Clinical Finding	S	111569009
hypothyroidism	4065088	Congenital hypothyroidism with ectopic thyroid	Condition	SNOMED	Clinical Finding	S	215677009
hypothyroidism	4185526	Athyrotic hypothyroidism sequence	Condition	SNOMED	Clinical Finding	S	55838005
hypothyroidism	45757193	Hypothyroidism in childbirth	Condition	SNOMED	Clinical Finding	S	1.08091e+16
hypothyroidism	4032331	Hypothyroidism following external radiotherapy	Condition	SNOMED	Clinical Finding	S	14779006
hypothyroidism	4099644	Premature puberty due to hypothyroidism	Condition	SNOMED	Clinical Finding	S	190291004
hypothyroidism	4095912	Hypothyroidism resulting from para-aminosalicylic acid	Condition	SNOMED	Clinical Finding	S	190282003
hypothyroidism	4223217	Severe hypothyroidism	Condition	SNOMED	Clinical Finding	S	83986005
hypothyroidism	4081998	Congenital hypothyroidism with diffuse goiter	Condition	SNOMED	Clinical Finding	S	278503003
hypothyroidism	40609121	Primary hypothyroidism	Condition	SNOMED	Clinical Finding	S	57185003
hypothyroidism	4175837	Hypothyroidism due to cystinosis	Condition	SNOMED	Clinical Finding	S	42785009
hypothyroidism	137820	Postoperative hypothyroidism	Condition	SNOMED	Clinical Finding	S	27059002
hypothyroidism	4303055	Hypothyroidism due to sarcoidosis	Condition	SNOMED	Clinical Finding	S	78574007
hypothyroidism	140673	Hypothyroidism	Condition	SNOMED	Clinical Finding	S	40930008
hypothyroidism	4147364	Hypothyroidism due to infiltrative disease	Condition	SNOMED	Clinical Finding	S	30229009
hypothyroidism	4176015	Hypothyroidism in pregnancy	Condition	SNOMED	Clinical Finding	S	428165003
hypothyroidism	45757058	Hypothyroidism due to thyroiditis	Condition	SNOMED	Clinical Finding	S	102871000119101
hypothyroidism	4309027	Idiopathic atrophic hypothyroidism	Condition	SNOMED	Clinical Finding	S	83664006
hypothyroidism	4173188	Transient neonatal hypothyroidism	Condition	SNOMED	Clinical Finding	S	276566003
hypothyroidism	133728	Congenital hypothyroidism	Condition	SNOMED	Clinical Finding	S	190268003
hypothyroidism	3171361	Lithium induced hypothyroidism	Condition	Nebraska Lexicon	Clinical Finding	S	1.231e+16
hypothyroidism	138384	Acquired hypothyroidism	Condition	SNOMED	Clinical Finding	S	111566002
hypothyroidism	4236859	Infant hypothyroidism to 24 months of age	Condition	SNOMED	Clinical Finding	S	405630007
hypothyroidism	4210299	Hypothyroidism due to defect in thyroid hormone synthesis	Condition	SNOMED	Clinical Finding	S	56041007
hypothyroidism	4268472	Hypothyroidism due to systemic sclerosis	Condition	SNOMED	Clinical Finding	S	63115005
hypothyroidism	4245619	Hypothyroidism due to amyloidosis	Condition	SNOMED	Clinical Finding	S	60733007
hypothyroidism	44782482	Infant hypothyroidism due to maternal drug	Condition	SNOMED	Clinical Finding	S	698577000
hypothyroidism	4130018	Hypothyroidism due to Hashimoto's thyroiditis	Condition	SNOMED	Clinical Finding	S	237520009
hypothyroidism	4129369	Hypothyroidism due to iodide trapping defect	Condition	SNOMED	Clinical Finding	S	237555006
hypothyroidism	132583	Postablative hypothyroidism	Condition	SNOMED	Clinical Finding	S	237527007
hypothyroidism	4236858	Infant hypothyroidism	Condition	SNOMED	Clinical Finding	S	405629002
hypothyroidism	4192649	Hypothyroidism due to fibrous invasive thyroiditis	Condition	SNOMED	Clinical Finding	S	39444001
hypothyroidism	134312	Iatrogenic hypothyroidism	Condition	SNOMED	Clinical Finding	S	88273006
hypothyroidism	140062	Iodine hypothyroidism	Condition	SNOMED	Clinical Finding	S	190279008
hypothyroidism	4034814	Hypothyroid goiter, acquired	Condition	SNOMED	Clinical Finding	S	237518006
drug_abuse	436389	Cocaine dependence	Condition	SNOMED	Clinical Finding	S	31956009
drug_abuse	440987	Hallucinosis caused by drug	Condition	SNOMED	Clinical Finding	S	191486006
drug_abuse	43020446	Sedative withdrawal	Condition	SNOMED	Clinical Finding	S	23601000119102
drug_abuse	436370	Combined drug dependence, excluding opioids	Condition	SNOMED	Clinical Finding	S	191871005
drug_abuse	438130	Opioid abuse	Condition	SNOMED	Clinical Finding	S	5602001
drug_abuse	433753	Alcohol abuse	Condition	SNOMED	Clinical Finding	S	15167005
drug_abuse	40479573	Stimulant abuse	Condition	SNOMED	Clinical Finding	S	441527004
drug_abuse	433180	Hallucinogen dependence	Condition	SNOMED	Clinical Finding	S	38247002
drug_abuse	4192127	Psychoactive substance-induced withdrawal syndrome	Condition	SNOMED	Clinical Finding	S	74934004
drug_abuse	433735	Acute alcoholic intoxication in alcoholism	Condition	SNOMED	Clinical Finding	S	191802004
drug_abuse	4300092	Cannabis-induced organic mental disorder	Condition	SNOMED	Clinical Finding	S	77355000
drug_abuse	378726	Dementia associated with alcoholism	Condition	SNOMED	Clinical Finding	S	281004
drug_abuse	4239381	Psychoactive substance abuse	Condition	SNOMED	Clinical Finding	S	91388009
drug_abuse	373172	Drug-induced amnestic syndrome	Condition	SNOMED	Clinical Finding	S	191494004
drug_abuse	440069	Drug dependence	Condition	SNOMED	Clinical Finding	S	191816009
drug_abuse	375794	Alcohol-induced sleep disorder	Condition	SNOMED	Clinical Finding	S	41083005
drug_abuse	4052690	Cannabis intoxication	Condition	SNOMED	Clinical Finding	S	23527004
drug_abuse	40483111	Mental disorder due to drug	Condition	SNOMED	Clinical Finding	S	442351006
drug_abuse	437245	Hallucinogen abuse	Condition	SNOMED	Clinical Finding	S	74851005
drug_abuse	435243	Alcohol dependence	Condition	SNOMED	Clinical Finding	S	66590003
drug_abuse	4307098	Psychoactive substance-induced organic amnestic disorder	Condition	SNOMED	Clinical Finding	S	83168008
drug_abuse	4245840	Psychoactive substance-induced organic intoxication	Condition	SNOMED	Clinical Finding	null	396344000
drug_abuse	437264	Tobacco dependence syndrome	Condition	SNOMED	Clinical Finding	S	89765005
drug_abuse	4080762	Psychoactive substance dependence	Condition	SNOMED	Clinical Finding	S	2403008
drug_abuse	4056690	Sedative, hypnotic AND/OR anxiolytic-induced anxiety disorder	Condition	SNOMED	Clinical Finding	S	1686006
drug_abuse	36714559	Disorder caused by alcohol	Condition	SNOMED	Clinical Finding	S	719848005
drug_abuse	4279309	Substance abuse	Condition	SNOMED	Clinical Finding	S	66214007
drug_abuse	373449	Drug-induced delirium	Condition	SNOMED	Clinical Finding	S	191492000
drug_abuse	439277	Alcohol withdrawal hallucinosis	Condition	SNOMED	Clinical Finding	S	191476005
drug_abuse	4263258	Sedative, hypnotic AND/OR anxiolytic withdrawal delirium	Condition	SNOMED	Clinical Finding	null	361150008
drug_abuse	4176120	Inhalant dependence	Condition	SNOMED	Clinical Finding	S	5002000
drug_abuse	4032799	Opioid-induced organic mental disorder	Condition	SNOMED	Clinical Finding	S	14784000
drug_abuse	442601	Sedative abuse	Condition	SNOMED	Clinical Finding	S	64386003
drug_abuse	376095	Drug-induced dementia	Condition	SNOMED	Clinical Finding	S	191493005
drug_abuse	441260	Drug withdrawal	Condition	SNOMED	Clinical Finding	S	363101005
drug_abuse	4009647	Psychoactive substance-induced organic dementia	Condition	SNOMED	Clinical Finding	S	111480006
drug_abuse	434900	Drug-induced psychosis	Condition	SNOMED	Clinical Finding	S	191483003
drug_abuse	443236	Hypnotic or anxiolytic dependence	Condition	SNOMED	Clinical Finding	S	268640002
drug_abuse	432303	Cocaine abuse	Condition	SNOMED	Clinical Finding	S	78267003
drug_abuse	4336384	Opioid withdrawal	Condition	SNOMED	Clinical Finding	S	87132004
drug_abuse	4332880	Acute drug intoxication	Condition	SNOMED	Clinical Finding	null	231466009
drug_abuse	436079	Mood disorder caused by drug	Condition	SNOMED	Clinical Finding	S	429672007
drug_abuse	4264649	Inhalant intoxication	Condition	SNOMED	Clinical Finding	S	60901005
drug_abuse	4004672	Psychoactive substance use disorder	Condition	SNOMED	Clinical Finding	S	11061003
drug_abuse	4088373	Alcohol intoxication delirium	Condition	SNOMED	Clinical Finding	S	18653004
drug_abuse	440992	Abuse of antidepressant drug	Condition	SNOMED	Clinical Finding	S	191928000
drug_abuse	4193868	Sedative, hypnotic AND/OR anxiolytic-related disorder	Condition	SNOMED	Clinical Finding	S	312098001
drug_abuse	4176464	Psychostimulant withdrawal	Condition	SNOMED	Clinical Finding	S	428370001
drug_abuse	4101256	Cocaine intoxication	Condition	SNOMED	Clinical Finding	S	27956007
drug_abuse	4178114	Psychoactive substance-induced organic anxiety disorder	Condition	SNOMED	Clinical Finding	S	50026000
drug_abuse	4191592	Psychoactive substance-induced organic delirium	Condition	SNOMED	Clinical Finding	S	39003006
drug_abuse	374317	Alcohol-induced psychosis	Condition	SNOMED	Clinical Finding	S	42344001
drug_abuse	4290538	Inhalant abuse	Condition	SNOMED	Clinical Finding	S	70340006
drug_abuse	4146660	Alcohol-induced anxiety disorder	Condition	SNOMED	Clinical Finding	S	34938008
drug_abuse	4148937	Flashbacks	Condition	SNOMED	Clinical Finding	S	30871003
drug_abuse	377830	Alcohol withdrawal delirium	Condition	SNOMED	Clinical Finding	S	8635005
drug_abuse	40483172	Stimulant dependence	Condition	SNOMED	Clinical Finding	S	442406005
drug_abuse	4146763	Nicotine-induced organic mental disorder	Condition	SNOMED	Clinical Finding	S	30310000
drug_abuse	376383	Alcohol-induced organic mental disorder	Condition	SNOMED	Clinical Finding	S	29212009
drug_abuse	4104431	Alcohol intoxication	Condition	SNOMED	Clinical Finding	S	25702006
drug_abuse	372607	Alcohol hallucinosis	Condition	SNOMED	Clinical Finding	S	7052005
drug_abuse	442582	Alcohol-induced psychotic disorder with delusions	Condition	SNOMED	Clinical Finding	S	61144001
drug_abuse	443274	Psychostimulant dependence	Condition	SNOMED	Clinical Finding	S	275471001
drug_abuse	4173746	Hallucinogen intoxication	Condition	SNOMED	Clinical Finding	S	50320000
drug_abuse	4205002	Alcohol-induced mood disorder	Condition	SNOMED	Clinical Finding	S	53936005
drug_abuse	4264766	Cocaine-induced organic mental disorder	Condition	SNOMED	Clinical Finding	S	46975003
drug_abuse	444038	Psychoactive substance-induced organic mood disorder	Condition	SNOMED	Clinical Finding	S	37331004
drug_abuse	375519	Alcohol withdrawal syndrome	Condition	SNOMED	Clinical Finding	S	191480000
drug_abuse	4264889	Inhalant-induced organic mental disorder	Condition	SNOMED	Clinical Finding	S	61104008
drug_abuse	436954	Drug abuse	Condition	SNOMED	Clinical Finding	S	26416006
drug_abuse	440387	Cannabis dependence	Condition	SNOMED	Clinical Finding	S	85005007
drug_abuse	4299094	Opioid intoxication	Condition	SNOMED	Clinical Finding	S	77721001
drug_abuse	4216493	Cocaine withdrawal	Condition	SNOMED	Clinical Finding	S	80868005
drug_abuse	4203152	Hallucinogen-induced organic mental disorder	Condition	SNOMED	Clinical Finding	S	53050002
drug_abuse	438120	Opioid dependence	Condition	SNOMED	Clinical Finding	S	75544000
drug_abuse	4233811	Nicotine withdrawal	Condition	SNOMED	Clinical Finding	S	90755006
drug_abuse	4209423	Nicotine dependence	Condition	SNOMED	Clinical Finding	S	56294008
drug_abuse	441833	Pathological drug intoxication	Condition	SNOMED	Clinical Finding	null	25508008
drug_abuse	434327	Cannabis abuse	Condition	SNOMED	Clinical Finding	S	37344009
drug_abuse	374623	Alcohol amnestic disorder	Condition	SNOMED	Clinical Finding	S	73097000
drug_abuse	4005823	Tobacco user	Observation	SNOMED	Clinical Finding	S	110483000
drug_abuse	1617286	Cocaine [Presence] in Cord tissue by Confirmatory method	Measurement	LOINC	Lab Test	S	97235-6
drug_abuse	3003672	Cocaine [Mass/volume] in Vitreous fluid	Measurement	LOINC	Lab Test	S	27204-7
drug_abuse	1175413	Cannabinoids [Presence] in Tissue by Screen method	Measurement	LOINC	Lab Test	S	91048-9
drug_abuse	3015528	Cannabinoids [Mass/volume] in Serum or Plasma	Measurement	LOINC	Lab Test	S	8170-3
drug_abuse	43533777	oxyCODONE [Presence] in Hair	Measurement	LOINC	Lab Test	S	73753-6
drug_abuse	3029530	Cocaine+Benzoylecgonine [Presence] in Serum or Plasma by Screen method	Measurement	LOINC	Lab Test	S	49747-9
drug_abuse	46236474	oxyCODONE+oxyMORphone [Presence] in Serum, Plasma or Blood by Screen method	Measurement	LOINC	Lab Test	S	77732-6
drug_abuse	46236473	oxyCODONE+oxyMORphone [Interpretation] in Serum, Plasma or Blood Qualitative by Confirmatory method	Measurement	LOINC	Lab Test	S	77731-8
drug_abuse	3032259	Cocaine+Benzoylecgonine [Presence] in Urine by Screen method	Measurement	LOINC	Lab Test	S	42241-0
drug_abuse	3000201	Tetrahydrocannabinol [Presence] in Urine by Screen method	Measurement	LOINC	Lab Test	S	19415-9
drug_abuse	3028994	oxyCODONE [Mass/volume] in Serum, Plasma or Blood by Screen method	Measurement	LOINC	Lab Test	S	50021-5
drug_abuse	1176358	Opiates [Presence] in Tissue by Screen method	Measurement	LOINC	Lab Test	S	91052-1
drug_abuse	3013261	Cocaine [Mass/volume] in Unknown substance	Measurement	LOINC	Lab Test	S	8194-3
drug_abuse	3028644	Opiates [Mass/mass] in Hair	Measurement	LOINC	Lab Test	S	10369-7
drug_abuse	3004414	Oxazepam [Presence] in Urine by Screen method	Measurement	LOINC	Lab Test	S	19638-6
drug_abuse	1617648	oxyCODONE Free [Presence] in Cord tissue by Screen method	Measurement	LOINC	Lab Test	S	97295-0
drug_abuse	3003298	Amphetamines cutoff [Mass/volume] in Urine for Screen method	Measurement	LOINC	Lab Test	S	19266-6
drug_abuse	44786814	Cannabinoids [Presence] in Serum, Plasma or Blood by Screen method	Measurement	LOINC	Lab Test	S	74157-9
drug_abuse	46236515	Noroxycodone cutoff [Mass/volume] in Saliva (oral fluid) for Confirmatory method	Measurement	LOINC	Lab Test	S	77778-9
drug_abuse	44816555	oxyCODONE [Presence] in Saliva (oral fluid) by Confirmatory method	Measurement	LOINC	Lab Test	S	74657-8
drug_abuse	36304531	Noroxycodone [Presence] in Urine by Screen method	Measurement	LOINC	Lab Test	S	89303-2
drug_abuse	3035336	Opiates [Presence] in Unknown substance	Measurement	LOINC	Lab Test	S	8224-8
drug_abuse	3046047	Cannabinoids [Mass/mass] in Meconium by Confirmatory method	Measurement	LOINC	Lab Test	S	33282-5
drug_abuse	3039261	Cannabinoids [Presence] in Saliva (oral fluid) by Screen method	Measurement	LOINC	Lab Test	S	40801-3
drug_abuse	40760974	oxyCODONE [Moles/volume] in Specimen	Measurement	LOINC	Lab Test	S	57865-8
drug_abuse	43533392	Opiates [Mass/volume] in Urine by Screen method	Measurement	LOINC	Lab Test	S	70150-8
drug_abuse	3032091	Cocaine [Presence] in Hair by Screen method	Measurement	LOINC	Lab Test	S	34715-3
drug_abuse	3013632	Cocaine [Presence] in Serum or Plasma	Measurement	LOINC	Lab Test	S	3395-1
drug_abuse	3001805	Amphetamines [Presence] in Gastric fluid by Screen method	Measurement	LOINC	Lab Test	S	8142-2
drug_abuse	3010832	Amphetamines [Mass/volume] in Vitreous fluid	Measurement	LOINC	Lab Test	S	27263-3
drug_abuse	36659919	Noroxycodone [Mass/volume] in Urine	Measurement	LOINC	Lab Test	S	95135-0
drug_abuse	44786654	oxyCODONE [Presence] in Meconium by Screen method	Measurement	LOINC	Lab Test	S	73996-1
drug_abuse	3022445	Amphetamines [Mass/volume] in Serum or Plasma	Measurement	LOINC	Lab Test	S	8147-1
drug_abuse	43055107	Synthetic cannabinoids panel - Urine by Confirmatory method	Measurement	LOINC	Lab Test	S	72478-1
drug_abuse	3034791	oxyCODONE Free [Mass/mass] in Stool	Measurement	LOINC	Lab Test	S	27293-0
drug_abuse	3025105	Cocaine [Presence] in Serum or Plasma by Confirmatory method	Measurement	LOINC	Lab Test	S	8190-1
drug_abuse	3025804	Cannabinoids/Creatinine [Mass Ratio] in Urine	Measurement	LOINC	Lab Test	S	26747-6
drug_abuse	3019894	Amphetamines tested for in Urine by Screen method Nominal	Measurement	LOINC	Lab Test	S	19262-5
drug_abuse	1175320	Cocaine+Benzoylecgonine [Presence] in Body fluid by Screen method	Measurement	LOINC	Lab Test	S	91038-0
drug_abuse	3041089	Cannabinoids [Moles/volume] in Urine	Measurement	LOINC	Lab Test	S	52954-5
drug_abuse	3016361	Cannabinoids [Presence] in Serum or Plasma by Confirmatory method	Measurement	LOINC	Lab Test	S	8171-1
drug_abuse	43534395	oxyCODONE+Acetylsalicylate induced platelet IgG Ab [Presence] in Serum or Plasma by Flow cytometry (FC)	Measurement	LOINC	Lab Test	S	73221-4
drug_abuse	3051635	Cocaine+Benzoylecgonine [Presence] in Urine by Confirmatory method	Measurement	LOINC	Lab Test	S	47400-7
drug_abuse	42528883	Cocaine+Benzoylecgonine+Cocaethylene [Presence] in Urine by Confirmatory method	Measurement	LOINC	Lab Test	S	82723-8
drug_abuse	40764186	Noroxycodone [Mass/volume] in Urine by Confirmatory method	Measurement	LOINC	Lab Test	S	61425-5
drug_abuse	3028707	Methadone [Presence] in Urine by Screen method	Measurement	LOINC	Lab Test	S	19550-3
drug_abuse	3018756	Amphetamines [Presence] in Urine by Screen method >1000 ng/mL	Measurement	LOINC	Lab Test	S	14308-1
drug_abuse	21491573	oxyCODONE [Z-score] in Urine	Measurement	LOINC	Lab Test	S	78873-7
drug_abuse	3012131	Cannabinoids [Mass/volume] in Urine by Confirmatory method	Measurement	LOINC	Lab Test	S	20413-1
drug_abuse	3004398	Amphetamines [Identifier] in Urine by Confirmatory method	Measurement	LOINC	Lab Test	S	19265-8
drug_abuse	42870369	oxyCODONE+oxyMORphone [Presence] in Saliva (oral fluid) by Screen method	Measurement	LOINC	Lab Test	S	71430-3
drug_abuse	1175999	oxyCODONE+oxyMORphone [Presence] in Meconium by Screen method	Measurement	LOINC	Lab Test	S	91032-3
drug_abuse	3018019	Cocaine [Mass/volume] in Urine	Measurement	LOINC	Lab Test	S	3398-5
drug_abuse	1616506	Noroxycodone [Presence] in Cord tissue by Screen method	Measurement	LOINC	Lab Test	S	97290-1
drug_abuse	3036477	Cannabinoids positive [Identifier] in Urine by Confirmatory method	Measurement	LOINC	Lab Test	S	19290-6
drug_abuse	3007986	Opiates [Mass/mass] in Meconium by Screen method	Measurement	LOINC	Lab Test	S	26744-3
drug_abuse	3005748	Cannabinoids [Presence] in Meconium by Screen method	Measurement	LOINC	Lab Test	S	31080-5
drug_abuse	43534397	oxyCODONE induced platelet IgM Ab [Presence] in Serum or Plasma by Flow cytometry (FC)	Measurement	LOINC	Lab Test	S	73223-0
drug_abuse	44816579	Amphetamines [Presence] in Saliva (oral fluid) by Confirmatory method	Measurement	LOINC	Lab Test	S	74681-8
drug_abuse	3039836	Cocaine [Presence] in Blood by Confirmatory method	Measurement	LOINC	Lab Test	S	41036-5
drug_abuse	3040498	Opiates [Moles/volume] in Urine	Measurement	LOINC	Lab Test	S	52952-9
drug_abuse	1175104	oxyCODONE+oxyMORphone [Presence] in Tissue by Screen method	Measurement	LOINC	Lab Test	S	91053-9
drug_abuse	3022738	Opiates [Presence] in Serum or Plasma by Screen method	Measurement	LOINC	Lab Test	S	8219-8
drug_abuse	3040934	Opiates [Presence] in Hair	Measurement	LOINC	Lab Test	S	40528-2
drug_abuse	40771534	Cocaine [Mass/mass] in Meconium by Confirmatory method	Measurement	LOINC	Lab Test	S	69009-9
drug_abuse	3008123	Cannabinoids confirm method [Identifier] in Urine	Measurement	LOINC	Lab Test	S	19294-8
drug_abuse	44816568	Cocaine+Metabolites [Presence] in Saliva (oral fluid) by Confirmatory method	Measurement	LOINC	Lab Test	S	74670-1
drug_abuse	3010240	Cannabinoids [Presence] in Hair	Measurement	LOINC	Lab Test	S	26764-1
drug_abuse	3026282	Cannabinoids [Mass/volume] in Serum or Plasma by Confirmatory method	Measurement	LOINC	Lab Test	S	16542-3
drug_abuse	1176222	Cannabinoids [Presence] in Body fluid by Screen method	Measurement	LOINC	Lab Test	S	91041-4
drug_abuse	3038226	Opiates [Presence] in Meconium by Screen method	Measurement	LOINC	Lab Test	S	8216-4
drug_abuse	3038341	Cocaine panel - Urine	Measurement	LOINC	Lab Test	S	53747-2
drug_abuse	3053152	oxyCODONE Free [Presence] in Serum or Plasma by Screen method	Measurement	LOINC	Lab Test	S	46256-4
drug_abuse	40761531	oxyCODONE+oxyMORphone [Presence] in Urine by Screen method	Measurement	LOINC	Lab Test	S	58430-0
drug_abuse	3034817	Opiates [Mass/volume] in Unknown substance	Measurement	LOINC	Lab Test	S	8223-0
drug_abuse	43055576	Noroxycodone [Mass/volume] in Saliva (oral fluid) by Confirmatory method	Measurement	LOINC	Lab Test	S	72742-0
drug_abuse	40761007	Cocaine [Moles/volume] in Specimen	Measurement	LOINC	Lab Test	S	57898-9
drug_abuse	3042490	Cannabinoids [Presence] in Hair by Screen method	Measurement	LOINC	Lab Test	S	40800-5
drug_abuse	44816554	Opiates [Presence] in Saliva (oral fluid) by Confirmatory method	Measurement	LOINC	Lab Test	S	74656-0
drug_abuse	3022793	Cannabinoids cutoff [Mass/volume] in Urine for Screen method	Measurement	LOINC	Lab Test	S	19291-4
drug_abuse	40769760	Cannabinoids synthetic [Presence] in Urine by Confirmatory method	Measurement	LOINC	Lab Test	S	67126-3
drug_abuse	3020237	Amphetamines [Mass/volume] in Unknown substance	Measurement	LOINC	Lab Test	S	8153-9
drug_abuse	3000144	Amphetamine [Presence] in Urine by Screen method	Measurement	LOINC	Lab Test	S	19343-3
drug_abuse	3018735	Cannabinoids screen method [Identifier] in Urine	Measurement	LOINC	Lab Test	S	19293-0
drug_abuse	3037638	Ethanol [Presence] in Urine by Screen method	Measurement	LOINC	Lab Test	S	42242-8
drug_abuse	3032150	Cannabinoids [Mass/volume] in Dialysis fluid	Measurement	LOINC	Lab Test	S	50338-3
drug_abuse	3014211	Opiates confirm method [Identifier] in Urine	Measurement	LOINC	Lab Test	S	19302-9
drug_abuse	40763958	oxyCODONE+oxyMORphone [Presence] in Urine by Confirmatory method	Measurement	LOINC	Lab Test	S	61197-0
drug_abuse	44816556	oxyCODONE+oxyMORphone [Presence] in Saliva (oral fluid) by Confirmatory method	Measurement	LOINC	Lab Test	S	74658-6
drug_abuse	3002148	Methylenedioxymethamphetamine [Presence] in Urine by Screen method	Measurement	LOINC	Lab Test	S	19568-5
drug_abuse	3009956	Propoxyphene [Presence] in Urine by Screen method	Measurement	LOINC	Lab Test	S	19429-0
drug_abuse	3037540	Amphetamines confirm method [Identifier] in Urine	Measurement	LOINC	Lab Test	S	19269-0
drug_abuse	3027166	Cocaine [Mass/volume] in Specimen	Measurement	LOINC	Lab Test	S	18208-9
drug_abuse	3026951	Cannabinoids [Units/volume] in Urine	Measurement	LOINC	Lab Test	S	26760-9
drug_abuse	3023412	Opiates [Mass/volume] in Gastric fluid	Measurement	LOINC	Lab Test	S	8209-9
drug_abuse	3007044	oxyCODONE Free [Mass/volume] in Serum or Plasma	Measurement	LOINC	Lab Test	S	12789-4
drug_abuse	46236516	Noroxycodone cutoff [Mass/volume] in Urine for Confirmatory method	Measurement	LOINC	Lab Test	S	77779-7
drug_abuse	40762253	Cannabinoids [Mass/mass] in Hair	Measurement	LOINC	Lab Test	S	59160-2
drug_abuse	40764184	Noroxycodone/Creatinine [Mass Ratio] in Urine	Measurement	LOINC	Lab Test	S	61423-0
drug_abuse	3002577	Amphetamines [Presence] in Vitreous fluid	Measurement	LOINC	Lab Test	S	27205-4
drug_abuse	3033843	Methylphenidate [Presence] in Urine by Screen method	Measurement	LOINC	Lab Test	S	19577-6
drug_abuse	3016272	Opiates tested for in Urine by Screen method Narrative	Measurement	LOINC	Lab Test	S	19297-1
drug_abuse	3035048	Amphetamines [Presence] in Urine by SAMHSA screen method	Measurement	LOINC	Lab Test	S	8152-1
drug_abuse	3023404	Amphetamines screen method [Identifier] in Urine	Measurement	LOINC	Lab Test	S	19268-2
drug_abuse	3052979	Cocaine [Presence] in Specimen by Confirmatory method	Measurement	LOINC	Lab Test	S	48947-6
drug_abuse	43055584	oxyCODONE [Mass/volume] in Saliva (oral fluid) by Confirmatory method	Measurement	LOINC	Lab Test	S	72750-3
drug_abuse	3023596	Amphetamines [Presence] in Urine by Screen method	Measurement	LOINC	Lab Test	S	19261-7
drug_abuse	43055036	Cocaine [Mass/volume] in Blood by Confirmatory method	Measurement	LOINC	Lab Test	S	72405-4
drug_abuse	43534394	oxyCODONE+Acetylsalicylate induced platelet IgM Ab [Presence] in Serum or Plasma by Flow cytometry (FC)	Measurement	LOINC	Lab Test	S	73220-6
drug_abuse	3026225	Cocaine [Presence] in Serum or Plasma by Screen method	Measurement	LOINC	Lab Test	S	8191-9
drug_abuse	3028183	Cannabinoids [Presence] in Unknown substance	Measurement	LOINC	Lab Test	S	8177-8
drug_abuse	44816569	Cocaine [Presence] in Saliva (oral fluid) by Confirmatory method	Measurement	LOINC	Lab Test	S	74671-9
drug_abuse	3016974	Cannabinoids cutoff [Mass/volume] in Urine	Measurement	LOINC	Lab Test	S	19073-6
drug_abuse	1617269	oxyCODONE Free [Presence] in Cord tissue by Confirmatory method	Measurement	LOINC	Lab Test	S	97323-0
drug_abuse	40763331	oxyCODONE+oxyMORphone cutoff [Mass/volume] in Urine for Screen method	Measurement	LOINC	Lab Test	S	60276-3
drug_abuse	3023562	Opiates [Presence] in Urine by Confirmatory method	Measurement	LOINC	Lab Test	S	18390-5
drug_abuse	3032223	Cannabinoids [Presence] in Meconium by Confirmatory method	Measurement	LOINC	Lab Test	S	50406-8
drug_abuse	3006363	Amphetamines [Presence] in Urine by Confirmatory method	Measurement	LOINC	Lab Test	S	16369-1
drug_abuse	3004947	Amphetamines [Presence] in Urine by Confirm method >200 ng/mL	Measurement	LOINC	Lab Test	S	14309-9
drug_abuse	3026895	Opiates [Presence] in Stool	Measurement	LOINC	Lab Test	S	12354-7
drug_abuse	3034667	Cannabinoids [Presence] in Blood by Screen method	Measurement	LOINC	Lab Test	S	42491-1
drug_abuse	3035130	Opiates [Mass/mass] in Stool	Measurement	LOINC	Lab Test	S	27064-5
drug_abuse	3006459	Amphetamines [Presence] in Stool	Measurement	LOINC	Lab Test	S	12350-5
drug_abuse	3000756	Opiates [Presence] in Meconium by Confirmatory method	Measurement	LOINC	Lab Test	S	8215-6
drug_abuse	42868625	Cannabinoids [Mass/volume] in Urine by Screen method	Measurement	LOINC	Lab Test	S	70143-3
drug_abuse	43534396	oxyCODONE induced platelet IgG Ab [Presence] in Serum or Plasma by Flow cytometry (FC)	Measurement	LOINC	Lab Test	S	73222-2
drug_abuse	3049238	Opiates [Mass/volume] in Specimen	Measurement	LOINC	Lab Test	S	48961-7
drug_abuse	42868620	Amphetamines [Mass/volume] in Urine by Screen method	Measurement	LOINC	Lab Test	S	70138-3
drug_abuse	3042473	Opiates [Presence] in Hair by Screen method	Measurement	LOINC	Lab Test	S	40805-4
drug_abuse	3007534	oxyCODONE [Presence] in Specimen	Measurement	LOINC	Lab Test	S	32101-8
drug_abuse	1176284	Cocaine+Benzoylecgonine [Presence] in Tissue by Screen method	Measurement	LOINC	Lab Test	S	91049-7
drug_abuse	3020512	Cocaine [Presence] in Unknown substance by Screen method	Measurement	LOINC	Lab Test	S	8197-6
drug_abuse	42868626	Cannabinoids [Presence] in Urine by Screen method >20 ng/mL	Measurement	LOINC	Lab Test	S	70144-1
drug_abuse	42868689	oxyCODONE [Moles/volume] in Urine by Confirmatory method	Measurement	LOINC	Lab Test	S	70215-9
drug_abuse	3000359	Amphetamines [Presence] in Gastric fluid	Measurement	LOINC	Lab Test	S	8140-6
drug_abuse	3001573	Amphetamines cutoff [Mass/volume] in Urine for Confirmatory method	Measurement	LOINC	Lab Test	S	19267-4
drug_abuse	36660149	OxyCODONE and metabolites panel - Urine by Confirmatory method	Measurement	LOINC	Lab Test	S	94304-3
drug_abuse	3014310	Cannabinoids [Presence] in Urine by Confirmatory method	Measurement	LOINC	Lab Test	S	19289-8
drug_abuse	3051180	Cocaine [Presence] in Gastric fluid	Measurement	LOINC	Lab Test	S	38384-4
drug_abuse	3004904	oxyCODONE [Mass] of Dose	Measurement	LOINC	Lab Test	S	4370-3
drug_abuse	3009018	Cocaine [Mass/mass] in Meconium	Measurement	LOINC	Lab Test	S	26956-3
drug_abuse	3032811	Amphetamines/Creatinine [Mass Ratio] in Urine	Measurement	LOINC	Lab Test	S	41464-9
drug_abuse	3016961	Cannabinoids [Presence] in Serum or Plasma by Screen method	Measurement	LOINC	Lab Test	S	8172-9
drug_abuse	3012579	Amphetamines [Presence] in Unknown substance by Confirmatory method	Measurement	LOINC	Lab Test	S	8155-4
drug_abuse	3028300	Cannabinoids [Presence] in Urine	Measurement	LOINC	Lab Test	S	3427-2
drug_abuse	3011571	Amphetamines [Mass/volume] in Milk	Measurement	LOINC	Lab Test	S	27105-6
drug_abuse	3002831	Amphetamines [Presence] in Gastric fluid by Confirmatory method	Measurement	LOINC	Lab Test	S	8141-4
drug_abuse	3039691	Amphetamines [Presence] in Blood by Screen method	Measurement	LOINC	Lab Test	S	51690-6
drug_abuse	3000263	Dextromethamphetamine/Amphetamines.total in Urine	Measurement	LOINC	Lab Test	S	31026-8
drug_abuse	3013525	Cannabinoids cutoff [Mass/volume] in Urine for Confirmatory method	Measurement	LOINC	Lab Test	S	19292-2
drug_abuse	21491372	oxyCODONE [Mass/volume] in Urine -- adjusted for lean body mass+urine creatinine	Measurement	LOINC	Lab Test	S	78767-1
drug_abuse	3020424	Amphetamines tested for in Urine by Screen method Narrative	Measurement	LOINC	Lab Test	S	19263-3
drug_abuse	3018664	Opiates cutoff [Mass/volume] in Urine for Confirmatory method	Measurement	LOINC	Lab Test	S	19300-3
drug_abuse	40762706	Cocaine [Mass/volume] in Serum or Plasma by Confirmatory method	Measurement	LOINC	Lab Test	S	59644-5
drug_abuse	3035428	Opiates [Presence] in Vitreous fluid	Measurement	LOINC	Lab Test	S	27136-1
drug_abuse	3017753	Cannabinoids tested for in Urine by Screen method Nominal	Measurement	LOINC	Lab Test	S	19287-2
drug_abuse	3053288	Cannabinoids [Mass/volume] in Specimen	Measurement	LOINC	Lab Test	S	48942-7
drug_abuse	3033848	Amphetamines [Presence] in Meconium by Confirmatory method	Measurement	LOINC	Lab Test	S	8145-5
drug_abuse	3018914	Cannabinoids tested for in Urine by Screen method Narrative	Measurement	LOINC	Lab Test	S	19288-0
drug_abuse	3013120	Amphetamines [Presence] in Serum or Plasma	Measurement	LOINC	Lab Test	S	3348-0
drug_abuse	3002474	Dextromethamphetamine [Presence] in Urine by Screen method	Measurement	LOINC	Lab Test	S	19423-3
drug_abuse	3034151	Amphetamines [Presence] in Meconium by Screen method	Measurement	LOINC	Lab Test	S	8146-3
drug_abuse	1616954	Amphetamines panel - Urine by Confirmatory method	Measurement	LOINC	Lab Test	S	97161-4
drug_abuse	3040356	Opiates [Presence] in Saliva (oral fluid) by Screen method	Measurement	LOINC	Lab Test	S	40806-2
drug_abuse	3001272	Opiates [Presence] in Urine by SAMHSA confirm method	Measurement	LOINC	Lab Test	S	8221-4
drug_abuse	3015906	Levoamphetamine/Amphetamines.total in Urine	Measurement	LOINC	Lab Test	S	31016-9
drug_abuse	3027944	Amphetamines [Presence] in Urine	Measurement	LOINC	Lab Test	S	3349-8
drug_abuse	44786825	Cocaine [Mass/volume] in Saliva (oral fluid) by Screen method	Measurement	LOINC	Lab Test	S	74169-4
drug_abuse	3000094	oxyCODONE cutoff [Mass/volume] in Urine for Screen method	Measurement	LOINC	Lab Test	S	19644-4
drug_abuse	36204319	Cocaine/Creatinine [Mass Ratio] in Urine by Confirmatory method	Measurement	LOINC	Lab Test	S	86607-9
drug_abuse	3007377	Amphetamines [Mass/mass] in Meconium	Measurement	LOINC	Lab Test	S	26895-3
drug_abuse	3044376	Amphetamines [Presence] in Urine by Screen method >500 ng/mL	Measurement	LOINC	Lab Test	S	43983-6
drug_abuse	3034222	Amphetamines [Presence] in Urine by SAMHSA confirm method	Measurement	LOINC	Lab Test	S	8151-3
drug_abuse	3004258	Cannabinoids [Presence] in Vitreous fluid	Measurement	LOINC	Lab Test	S	27086-8
drug_abuse	43055010	Cannabinoids synthetic [Presence] in Specimen by Screen method	Measurement	LOINC	Lab Test	S	72379-1
drug_abuse	3039050	oxyCODONE Free [Mass/volume] in Urine	Measurement	LOINC	Lab Test	S	51954-6
drug_abuse	43055571	Cocaine [Mass/volume] in Saliva (oral fluid) by Confirmatory method	Measurement	LOINC	Lab Test	S	72737-0
drug_abuse	43055585	oxyCODONE [Mass/volume] in Saliva (oral fluid) by Screen method	Measurement	LOINC	Lab Test	S	72751-1
drug_abuse	3021755	Secobarbital [Presence] in Urine by Screen method	Measurement	LOINC	Lab Test	S	19692-3
drug_abuse	3011059	Cocaine [Mass/volume] in Urine by Confirmatory method	Measurement	LOINC	Lab Test	S	20519-5
drug_abuse	3027008	Opiates [Presence] in Urine	Measurement	LOINC	Lab Test	S	3879-4
drug_abuse	3027542	Cannabinoids [Mass/mass] in Meconium	Measurement	LOINC	Lab Test	S	27024-9
drug_abuse	3007682	Benzodiazepines [Presence] in Urine by Screen method	Measurement	LOINC	Lab Test	S	14316-4
drug_abuse	3000068	oxyCODONE [Presence] in Urine	Measurement	LOINC	Lab Test	S	10998-3
drug_abuse	3011672	Amphetamines [Presence] in Serum or Plasma by Screen method	Measurement	LOINC	Lab Test	S	8149-7
drug_abuse	3008044	Amphetamines cutoff [Mass/volume] in Urine	Measurement	LOINC	Lab Test	S	19059-5
drug_abuse	3008206	Opiates [Mass/volume] in Milk	Measurement	LOINC	Lab Test	S	27321-9
drug_abuse	40771548	Opiates panel - Meconium by Confirmatory method	Measurement	LOINC	Lab Test	S	69026-3
drug_abuse	3024427	Cannabinoids [Presence] in Unknown substance by Screen method	Measurement	LOINC	Lab Test	S	8179-4
drug_abuse	3015929	Cocaine [Mass/volume] in Gastric fluid	Measurement	LOINC	Lab Test	S	29323-3
drug_abuse	3015454	Morphine [Presence] in Urine by Screen method	Measurement	LOINC	Lab Test	S	19597-4
drug_abuse	43533965	Cannabinoids synthetic [Presence] in Blood	Measurement	LOINC	Lab Test	S	73943-3
drug_abuse	3020624	Opiates [Presence] in Urine by Screen method >2000 ng/mL	Measurement	LOINC	Lab Test	S	21431-2
drug_abuse	21492511	oxyCODONE cutoff [Mass/volume] in Saliva (oral fluid) for Confirmatory method	Measurement	LOINC	Lab Test	S	79255-6
drug_abuse	3009262	Cocaine [Mass/mass] in Stool	Measurement	LOINC	Lab Test	S	26758-3
drug_abuse	3008730	Cocaine [Mass/volume] in Bile fluid	Measurement	LOINC	Lab Test	S	31137-3
drug_abuse	3037783	Amphetamines [Mass/volume] in Gastric fluid	Measurement	LOINC	Lab Test	S	8139-8
drug_abuse	46236585	Cocaine cutoff [Mass/volume] in Saliva (oral fluid) for Confirmatory method	Measurement	LOINC	Lab Test	S	77790-4
drug_abuse	3052987	Amphetamines [Mass/volume] in Specimen	Measurement	LOINC	Lab Test	S	48939-3
drug_abuse	46236472	oxyCODONE [Mass/volume] in Serum, Plasma or Blood by Confirmatory method	Measurement	LOINC	Lab Test	S	77730-0
drug_abuse	3035722	Cocaine [Presence] in Urine by Confirmatory method	Measurement	LOINC	Lab Test	S	19360-7
drug_abuse	3021016	oxyCODONE [Presence] in Urine by Screen method	Measurement	LOINC	Lab Test	S	19642-8
drug_abuse	3039801	Cocaine [Presence] in Meconium	Measurement	LOINC	Lab Test	S	40527-4
drug_abuse	3044182	Acetaminophen+oxyCODONE [Presence] in Serum or Plasma	Measurement	LOINC	Lab Test	S	43719-4
drug_abuse	3033667	Amphetamines [Mass/volume] in Urine	Measurement	LOINC	Lab Test	S	8150-5
drug_abuse	1617327	Cocaine [Presence] in Cord tissue by Screen method	Measurement	LOINC	Lab Test	S	97234-9
drug_abuse	40771533	Cocaine panel - Meconium by Confirmatory method	Measurement	LOINC	Lab Test	S	69008-1
drug_abuse	3007118	Opiates cutoff [Mass/volume] in Urine for Screen method	Measurement	LOINC	Lab Test	S	19299-7
drug_abuse	3005190	oxyCODONE [Mass/volume] in Urine by Confirmatory method	Measurement	LOINC	Lab Test	S	16249-5
drug_abuse	44786823	Opiates [Mass/volume] in Saliva (oral fluid) by Screen method	Measurement	LOINC	Lab Test	S	74167-8
drug_abuse	3034447	Opiates [Presence] in Serum or Plasma by Confirmatory method	Measurement	LOINC	Lab Test	S	8218-0
drug_abuse	3041011	Amphetamines [Presence] in Hair by Screen method	Measurement	LOINC	Lab Test	S	40798-1
drug_abuse	43533388	Cannabinoids [Presence] in Urine by Screen method >50 ng/mL	Measurement	LOINC	Lab Test	S	70145-8
drug_abuse	3011139	Opiates [Mass/mass] in Meconium	Measurement	LOINC	Lab Test	S	29158-3
drug_abuse	3009377	Opiates [Presence] in Unknown substance by Screen method	Measurement	LOINC	Lab Test	S	8226-3
drug_abuse	43533753	Norcocaine [Presence] in Meconium	Measurement	LOINC	Lab Test	S	73728-8
drug_abuse	3036165	Opiates [Presence] in Unknown substance by Confirmatory method	Measurement	LOINC	Lab Test	S	8225-5
drug_abuse	3050703	oxyCODONE Free [Mass/volume] in Urine by Confirmatory method	Measurement	LOINC	Lab Test	S	46973-4
drug_abuse	3014306	Opiates screen method [Identifier] in Urine	Measurement	LOINC	Lab Test	S	19301-1
drug_abuse	3046539	Amphetamines [Mass/mass] in Meconium by Confirmatory method	Measurement	LOINC	Lab Test	S	43934-9
drug_abuse	3001858	Opiates [Presence] in Meconium	Measurement	LOINC	Lab Test	S	8214-9
drug_abuse	3023052	Cocaine cutoff [Mass/volume] in Urine for Confirmatory method	Measurement	LOINC	Lab Test	S	19363-1
drug_abuse	3005960	Cocaine [Units/volume] in Urine	Measurement	LOINC	Lab Test	S	16448-3
drug_abuse	3006932	Cannabinoids [Presence] in Urine by Screen method	Measurement	LOINC	Lab Test	S	18282-4
drug_abuse	3040237	Opiates [Presence] in Blood by Screen method	Measurement	LOINC	Lab Test	S	51691-4
drug_abuse	3033401	Cannabinoids [Mass/volume] in Urine	Measurement	LOINC	Lab Test	S	42860-7
drug_abuse	3040639	Cocaine [Presence] in Specimen	Measurement	LOINC	Lab Test	S	40625-6
drug_abuse	3014798	Benzoylecgonine [Presence] in Urine by Screen method	Measurement	LOINC	Lab Test	S	14314-9
drug_abuse	3044286	Opiates [Presence] in Specimen	Measurement	LOINC	Lab Test	S	34177-6
drug_abuse	3044221	Cocaine [Presence] in Hair	Measurement	LOINC	Lab Test	S	41021-7
drug_abuse	43533393	Opiates [Presence] in Urine by Screen method >300 ng/mL	Measurement	LOINC	Lab Test	S	70151-6
drug_abuse	40764185	Noroxycodone [Presence] in Urine by Confirmatory method	Measurement	LOINC	Lab Test	S	61424-8
drug_abuse	3013314	Amphetamines [Presence] in Serum or Plasma by Confirmatory method	Measurement	LOINC	Lab Test	S	8148-9
drug_abuse	3005058	Barbiturates [Presence] in Urine by Screen method	Measurement	LOINC	Lab Test	S	19270-8
drug_abuse	3022890	Cocaine [Presence] in Blood	Measurement	LOINC	Lab Test	S	16633-0
drug_abuse	3018060	Cocaine [Presence] in Urine by Screen method	Measurement	LOINC	Lab Test	S	19359-9
drug_abuse	3032006	Opiates/Creatinine [Mass Ratio] in Urine	Measurement	LOINC	Lab Test	S	41465-6
drug_abuse	3000039	Opiates [Presence] in Gastric fluid by Screen method	Measurement	LOINC	Lab Test	S	8212-3
drug_abuse	3013041	Opiates [Mass/volume] in Urine by Confirmatory method	Measurement	LOINC	Lab Test	S	17384-9
drug_abuse	3036851	oxyCODONE [Mass/mass] in Hair	Measurement	LOINC	Lab Test	S	26722-9
drug_abuse	3014076	Cocaine [Presence] in Unknown substance by Confirmatory method	Measurement	LOINC	Lab Test	S	8196-8
drug_abuse	3013687	Levomethamphetamine/Amphetamines.total in Urine	Measurement	LOINC	Lab Test	S	15404-7
drug_abuse	1176348	Cocaine+Benzoylecgonine [Presence] in Meconium by Screen method	Measurement	LOINC	Lab Test	S	91029-9
drug_abuse	3004799	Amphetamines [Mass/mass] in Hair	Measurement	LOINC	Lab Test	S	9352-6
drug_abuse	3010687	Cocaine [Presence] in Unknown substance	Measurement	LOINC	Lab Test	S	8195-0
drug_abuse	3016879	Cocaine [Presence] in Urine	Measurement	LOINC	Lab Test	S	3397-7
drug_abuse	3004929	Amphetamines [Presence] in Stool by Screen method	Measurement	LOINC	Lab Test	S	18431-7
drug_abuse	3011974	Cocaine [Mass/volume] in Serum or Plasma	Measurement	LOINC	Lab Test	S	3396-9
drug_abuse	3012479	Opiates [Presence] in Serum or Plasma	Measurement	LOINC	Lab Test	S	3878-6
drug_abuse	3015743	Opiates tested for in Urine by Screen method Nominal	Measurement	LOINC	Lab Test	S	19296-3
drug_abuse	3019121	Opiates [Presence] in Urine by SAMHSA screen method	Measurement	LOINC	Lab Test	S	8222-2
drug_abuse	3012868	oxyCODONE [Presence] in Serum or Plasma	Measurement	LOINC	Lab Test	S	13576-4
drug_abuse	3037491	Amphetamines [Mass/volume] in Urine by Confirmatory method	Measurement	LOINC	Lab Test	S	20410-7
drug_abuse	3025046	Opiates [Identifier] in Urine	Measurement	LOINC	Lab Test	S	5706-7
drug_abuse	3040096	Cocaine [Presence] in Meconium by Confirmatory method	Measurement	LOINC	Lab Test	S	41037-3
drug_abuse	43533846	Cocaine+Benzoylecgonine [Presence] in Serum, Plasma or Blood by Screen method	Measurement	LOINC	Lab Test	S	73823-7
drug_abuse	1616456	Noroxycodone [Presence] in Cord tissue by Confirmatory method	Measurement	LOINC	Lab Test	S	97291-9
drug_abuse	3052961	Cannabinoids [Presence] in Specimen by Confirmatory method	Measurement	LOINC	Lab Test	S	48943-5
drug_abuse	3021022	Opiates [Presence] in Gastric fluid	Measurement	LOINC	Lab Test	S	8210-7
drug_abuse	3030382	Cannabinoids [Mass/volume] in Gastric fluid	Measurement	LOINC	Lab Test	S	33561-2
drug_abuse	40762635	Cannabinoids [Presence] in Gastric fluid	Measurement	LOINC	Lab Test	S	59573-6
drug_abuse	40771877	oxyCODONE [Presence] in Saliva (oral fluid) by Screen method	Measurement	LOINC	Lab Test	S	69356-4
drug_abuse	3027377	Cannabinoids [Mass/volume] in Blood by Confirmatory method	Measurement	LOINC	Lab Test	S	16243-8
drug_abuse	3005639	oxyCODONE [Presence] in Urine by Confirmatory method	Measurement	LOINC	Lab Test	S	19643-6
drug_abuse	3038163	Amphetamines [Presence] in Meconium	Measurement	LOINC	Lab Test	S	8144-8
drug_abuse	3015848	Opiates cutoff [Mass/volume] in Urine	Measurement	LOINC	Lab Test	S	19138-7
drug_abuse	3023817	Cannabinoids [Presence] in Unknown substance by Confirmatory method	Measurement	LOINC	Lab Test	S	8178-6
drug_abuse	3015208	Opiates [Presence] in Urine by Screen method	Measurement	LOINC	Lab Test	S	19295-5
drug_abuse	3042475	Amphetamines [Presence] in Saliva (oral fluid) by Screen method	Measurement	LOINC	Lab Test	S	40799-9
drug_abuse	40768439	Drugs of abuse 5 panel - Urine by Screen method	Measurement	LOINC	Lab Test	S	65750-2
drug_abuse	1175818	Buprenorphine-3-glucuronide [Presence] in Urine by Screen method	Measurement	LOINC	Lab Test	S	91027-3
drug_abuse	40761496	oxyCODONE/Creatinine [Mass Ratio] in Urine	Measurement	LOINC	Lab Test	S	58395-5
drug_abuse	3010166	oxyCODONE [Mass/volume] in Serum or Plasma	Measurement	LOINC	Lab Test	S	3893-5
drug_abuse	40771543	Amphetamines panel - Meconium by Confirmatory method	Measurement	LOINC	Lab Test	S	69021-4
drug_abuse	3013990	Amphetamines [Presence] in Unknown substance	Measurement	LOINC	Lab Test	S	8154-7
drug_abuse	3012811	Cannabinoids [Mass/volume] in Unknown substance by Confirmatory method	Measurement	LOINC	Lab Test	S	16543-1
drug_abuse	3013184	Phencyclidine [Presence] in Urine by Screen method	Measurement	LOINC	Lab Test	S	19659-2
drug_abuse	3024741	oxyCODONE [Mass/volume] in Urine	Measurement	LOINC	Lab Test	S	11246-6
drug_abuse	3008221	Opiates positive [Identifier] in Urine by Confirmatory method	Measurement	LOINC	Lab Test	S	19298-9
drug_abuse	3013350	oxyCODONE [Mass/mass] in Meconium	Measurement	LOINC	Lab Test	S	26869-8
drug_abuse	3002364	Opiates [Mass/volume] in Urine	Measurement	LOINC	Lab Test	S	8220-6
drug_abuse	1175711	Opiates [Presence] in Body fluid by Screen method	Measurement	LOINC	Lab Test	S	91043-0
drug_abuse	3033644	Dextroamphetamine [Presence] in Urine by Screen method	Measurement	LOINC	Lab Test	S	19419-1
drug_abuse	43055033	oxyCODONE [Presence] in Blood by Screen method	Measurement	LOINC	Lab Test	S	72402-1
drug_abuse	3006006	Tricyclic antidepressants [Presence] in Urine by Screen method	Measurement	LOINC	Lab Test	S	19312-8
drug_abuse	3037955	Cannabinoids [Presence] in Blood	Measurement	LOINC	Lab Test	S	42630-4
drug_abuse	3042190	Amphetamines [Presence] in Hair	Measurement	LOINC	Lab Test	S	40529-0
drug_abuse	3030539	Opiates cutoff [Mass/mass] in Meconium for Confirmatory method	Measurement	LOINC	Lab Test	S	50620-4
drug_abuse	3017778	Amphetamines [Presence] in Unknown substance by Screen method	Measurement	LOINC	Lab Test	S	8156-2
drug_abuse	3036772	Cocaine cutoff [Mass/volume] in Urine for Screen method	Measurement	LOINC	Lab Test	S	19362-3
drug_abuse	3010395	Cocaine [Mass/mass] in Hair	Measurement	LOINC	Lab Test	S	27114-8
drug_abuse	3042262	Cocaine metabolites.other [Mass/volume] in Urine	Measurement	LOINC	Lab Test	S	53743-1
drug_abuse	42870589	Drugs of abuse panel - Urine by Screen method	Measurement	LOINC	Lab Test	S	69739-1
drug_abuse	3002734	Cannabinoids [Mass/mass] in Stool	Measurement	LOINC	Lab Test	S	26856-5
drug_abuse	3027772	Cannabinoids [Presence] in Serum or Plasma	Measurement	LOINC	Lab Test	S	3425-6
drug_abuse	3002967	oxyCODONE cutoff [Mass/volume] in Urine for Confirmatory method	Measurement	LOINC	Lab Test	S	19645-1
drug_abuse	3042303	Cocaine [Presence] in Saliva (oral fluid) by Screen method	Measurement	LOINC	Lab Test	S	40802-1
drug_abuse	3026813	Cannabinoids [Mass/volume] in Unknown substance	Measurement	LOINC	Lab Test	S	8176-0
anxiety	4211231	Panic disorder without agoraphobia	Condition	SNOMED	Clinical Finding	S	56576003
anxiety	434613	Generalized anxiety disorder	Condition	SNOMED	Clinical Finding	S	21897009
anxiety	442077	Anxiety disorder	Condition	SNOMED	Clinical Finding	S	197480006
anxiety	440690	Social phobia	Condition	SNOMED	Clinical Finding	S	25501002
anxiety	4321835	Agoraphobia	Condition	SNOMED	Clinical Finding	S	70691001
insomnia	4215402	Primary insomnia	Condition	SNOMED	Clinical Finding	S	3972004
insomnia	436962	Insomnia	Condition	SNOMED	Clinical Finding	S	193462001
